# Supplementary material for: Complete genome determination and analysis of Acholeplasma oculi strain 19L, highlighting the loss of basic genetic features in the Acholeplasmataceae
Source: BMC Genomics. 2014 Oct 24;15(1):931. doi: 10.1186/1471-2164-15-931 (PMC4221730; doi:10.1186/1471-2164-15-931)
Supplement: Supplementary file 2 — Additional file 2: Listed orthologous proteins of the Acholeplasmataceae and ‘unique’ proteins of Acholeplasma and ‘ Candidatus Phytoplasma’. The pan analysis led to a core of 243 proteins for the family Acholeplasmataceae, to 402 ‘unique’ proteins for the genus Acholeplasma and to 14 ‘unique’ proteins for the genus ‘Ca. Phytoplasma’, respectively. Results were predicted by PanOCT analysis. The five completely sequenced phytoplasmas are highlighted in green, and the four completely sequenced acholeplasmas are highlighted in orange. (XLSX 102 KB) [file 12864_2014_6622_MOESM2_ESM.xlsx]

## Sheet: coreAcholeplasmataceae
A. oculi	A. laidlawii	A. palmae	A. brassicae	'Ca. P. mali' strain AT	'Ca. P. australiense' strain PA	'Ca. P. australiense' strain SLY	'Ca. P. asteris' strain OY-M	'Ca. P. asteris' strain AY-WB
Aocu_00010 (Chromosomal replication initiator protein DnaA)	ACL_0001 (chromosomal replication initiator protein 289)	Apal_00010 (Chromosomal replication initiator protein DnaA)	Abra_00010 (Chromosomal replication initiator protein DnaA)	ATP_00193 (Chromosomal replication initiator protein)	PA0001 (Chromosomal replication initiator protein)	SLY_0001 (Chromosomal replication initiation protein)	PAM_001 (chromosomal replication initiator protein)	AYWB_001 (chromosomal replication initiation protein)
Aocu_00060 (DNA gyrase, subunit B)	ACL_0006 (DNA gyrase, subunit B 5729)	Apal_00060 (DNA gyrase subunit B)	Abra_00050 (DNA gyrase, subunit B)	ATP_00195 (DNA gyrase, beta subunit)	PA0213 (DNA gyrase beta subunit)	SLY_0747 (DNA gyrase subunit B)	PAM_498 (DNA gyrase beta subunit)	AYWB_255 (DNA gyrase subunit B)
Aocu_00070 (DNA gyrase, subunit A)	ACL_0007 (DNA gyrase, subunit A 7655)	Apal_00070 (DNA gyrase alpha subunit)	Abra_00060 (DNA gyrase, subunit A)	ATP_00196 (DNA gyrase, alpha subunit)	PA0214 (DNA gyrase alpha subunit)	SLY_0748 (DNA gyrase subunit A)	PAM_499 (DNA gyrase alpha subunit)	AYWB_254 (DNA gyrase subunit A)
Aocu_00130 (Lysyl-tRNA synthetase (class II))	ACL_1388 (lysyl-tRNA synthetase 1449416)	Apal_13990 (Lysyl-tRNA synthetase)	Abra_16380 (Lysyl-tRNA synthetase)	ATP_00096 (Lysyl-tRNA synthetase)	PA0536 (Lysyl-tRNA synthetase (class II))	SLY_0330 (Lysyl-tRNA synthetase)	PAM_589 (lysyl-tRNA synthetase class II)	AYWB_128 (lysyl-tRNA synthetase)
Aocu_00150 (ATP-dependent zinc metalloprotease FtsH)	ACL_1386 (mebrane-bound ATP-dependent metalloprotease 1447181)	Apal_13970 (ATP-dependent zinc metalloprotease FtsH)	Abra_16360 (ATP-dependent zinc metalloprotease FtsH)	ATP_00273 (HflB protease)	PA0488 (ATP-dependent Zn protease)	SLY_0274 (Cell division protein ftsH-like protein)	PAM_130 (ATP-dependent Zn protease)	AYWB_591 (cell division protein ftsH homolog)
Aocu_00170 (tRNA(Ile)-lysidine synthetase)	ACL_1384 (ATPase of the PP-loop superfamily 1445402)	Apal_13950 (tRNA(Ile)-lysidine synthase)	Abra_16340 (tRNA(Ile)-lysidine synthase)	ATP_00272 (tRNA(Ile)-lysidine synthase)	PA0487 (Cell cycle protein)	SLY_0273 (tRNA(Ile)-lysidine synthase)	PAM_129 (conserved hypothetical protein)	AYWB_592 (cell cycle protein MesJ)
Aocu_00260 (putative DNA integrity scanning protein DisA)	ACL_1368 (conserved hypothetical membrane-anchored protein 1429943)	Apal_01050 (DNA integrity scanning domain protein)	Abra_16220 (Conserved hypothetical membrane-anchored)	ATP_00312 (conserved hypothetical protein)	PA0090 (Conserved hypothetical protein)	SLY_0099 (Hypothetical protein)	PAM_584 (uncharacterized ACR)	AYWB_243 (conserved hypothetical protein)
Aocu_00350 (Glucose-6-phosphate isomerase)	ACL_1358 (glucose-6-phosphate isomerase 1423472)	Apal_01170 (Glucose-6-phosphate isomerase)	Abra_16080 (Glucose-6-phosphate isomerase)	ATP_00377 (Glucose-6-phosphate isomerase)	PA0166 (Glucose-6-phosphate isomerase)	SLY_0914 (Glucose-6-phosphate isomerase)	PAM_283 (glucose-6-phosphate isomerase)	AYWB_438 (glucose-6-phosphate isomerase)
Aocu_00360 (tRNA threonylcarbamoyl adenosine modification)	ACL_1357 (predicted ATPase 1423029)	Apal_01180 (Predicted ATPase)	Abra_16040 (hypothetical protein)	ATP_00198 (P-loop hydrolase)	PA0215 (Conserved hypothetical protein)	SLY_0749 (Hypothetical UPF0079 protein yjeE)	PAM_500 (conserved hypothetical protein)	AYWB_253 (uncharacterised P-loop hydrolase)
Aocu_00370 (tRNA threonylcarbamoyl adenosine modification)	ACL_1356 (putative glycoprotease, peptidase M22 family 1422439)	Apal_01190 (Putative glycoprotease, peptidase M22 family)	Abra_16030 (glycoprotease, peptidase M22 family)	ATP_00199 (Glycoprotease family protein)	PA0216 (Conserved hypothetical protein)	SLY_0750 (putative M22 peptidase-like protein)	PAM_501 (conserved hypothetical protein)	AYWB_252 (glycoprotease protein family)
Aocu_00390 (tRNA N6-adenosine threonylcarbamoyltransferase)	ACL_1354 (peptidase M22, O-sialoglycoprotein endopeptidase 1421038)	Apal_01210 (tRNA threonylcarbamoyladenosine biosynthesis)	Abra_16010 (Probable tRNA threonylcarbamoyladenosine)	ATP_00200 (O-sialoglycoprotein endopeptidase)	PA0093 (O-sialoglycoprotein endopeptidase-like protein)	SLY_0104 (putative O-sialoglycoprotein endopeptidase)	PAM_579 (glycoprotein endopeptidase)	AYWB_251 (O-sialoglycoprotein endopeptidase)
Aocu_00430 (Glutaminyl-tRNA synthetase)	ACL_1352 (glutaminyl-tRNA synthetase 1417403)	Apal_01240 (Glutaminyl-tRNA synthetase)	Abra_16000 (Glutaminyl-tRNA synthetase)	ATP_00201 (glutaminyl-tRNA synthetase)	PA0694 (Glutaminyl-tRNA synthetase)	SLY_0520 (Glutaminyl-tRNA synthetase)	PAM_620 (glutamyl- and glutaminyl-tRNA synthetase)	AYWB_116 (glutaminyl-tRNA synthetase)
Aocu_00440 (ATP-dependent DNA helicase, UvrD/REP type)	ACL_1351 (DNA helicase II 1415290)	Apal_01250 (DNA helicase II)	Abra_15990 (DNA helicase II)	ATP_00434 (superfamily I DNA and RNA helicases)	PA0693 (ATP-dependent DNA helicase)	SLY_0519 (ATP-dependent DNA helicase pcrA)	PAM_621 (ATP-dependent DNA helicase)	AYWB_115 (UvrD helicase)
Aocu_00460 (NAD-dependent DNA ligase LigA)	ACL_1348 (DNA ligase, NAD-dependent 1407906)	Apal_01310 (DNA ligase (NAD+))	Abra_15970 (DNA ligase)	ATP_00275 (NAD-dependent DNA ligase)	PA0770 (NAD-dependent DNA ligase)	SLY_0677 (DNA ligase)	PAM_438 (NAD-dependent DNA ligase)	AYWB_321 (NAD-dependent DNA ligase)
Aocu_00530 (Holo-(acyl-carrier protein) synthase)	ACL_1341 (4'-phosphopantetheinyl transferase 1399904)	Apal_01380 (Holo-(acyl-carrier-protein) synthase)	Abra_15890 (Holo-ACP synthase (4\'-phosphopantetheinyl)	ATP_00294 (Holo-(acyl-carrier-protein) synthase)	PA0838 (Phosphopantetheinyl transferase (holo-ACP)	SLY_1125 (Holo-(acyl-carrier-protein) synthase)	PAM_440 (phosphopantetheinyl transferase)	AYWB_323 (holo-(acyl-carrier-protein) synthase)
Aocu_01110 (Ribonucleotide reductase class Ib (aerobic),)	ACL_1290 (ribonucleoside-diphosphate reductase, alpha chain 1347077)	Apal_01770 (Ribonucleoside-diphosphate reductase)	Abra_16630 (Ribonucleoside-diphosphate reductase, alpha)	ATP_00187 (Ribonucleotide reductase, alpha subunit)	PA0056 (Ribonucleotide reductase, alpha subunit)	SLY_0074 (Ribonucleoside-diphosphate reductase alpha)	PAM_054 (ribonucleotide reductase alpha subunit)	AYWB_025 (ribonucleoside-diphosphate reductase alpha)
Aocu_02780 (Iron-sulfur cluster assembly SUF system,)	ACL_1215 (SUF system FeS cluster assembly protein,)	Apal_02270 (Cysteine desulfurase)	Abra_13890 (Cysteine desulfurase, SufS family)	ATP_00113 (NifS-like protein (selenocysteine lyase))	PA0545 (Selenocysteine lyase)	SLY_0343 (putative cysteine desulfurase)	PAM_468 (selenocysteine lyase)	AYWB_310 (cysteine desulfhydrase)
Aocu_02790 (Iron-sulfur cluster assembly SUF system, SufE)	ACL_1214 (SUF system FeS cluster assembly protein)	Apal_02280 (SUF system FeS cluster assembly protein)	Abra_13880 (SUF system FeS cluster assembly protein)	ATP_00112 (NifU-like protein, putative involved in Fe-S)	PA0544 (NifU homolog)	SLY_0342 (NifU-like protein)	PAM_467 (nifU homolog)	AYWB_311 (IscU protein)
Aocu_02930 (Triosephosphate isomerase)	ACL_1206 (triosephosphate isomerase (TIM) 1256041)	Apal_02370 (Triosephosphate isomerase)	Abra_13780 (Triosephosphate isomerase 1)	ATP_00166 (Triosephosphate isomerase)	PA0514 (Triosephosphate isomerase)	SLY_0301 (Triosephosphate isomerase)	PAM_170 (triosephosphate isomerase)	AYWB_549 (triosephophate isomerase)
Aocu_02950 (30S ribosomal protein S4)	ACL_1200 (small subunit ribosomal protein S4 1251240)	Apal_02400 (30S ribosomal protein S4)	Abra_13680 (30S ribosomal protein S4)	ATP_00310 (SSU ribosomal protein S4)	PA0088 (30S ribosomal protein S4)	SLY_0097 (30S ribosomal protein S4)	PAM_586 (ribosomal protein S4 and related protein)	AYWB_241 (SSU ribosomal protein S4P)
Aocu_03040 (30S ribosomal protein S16)	ACL_1191 (small subunit ribosomal protein S16 1243810)	Apal_02500 (30S ribosomal protein S16)	Abra_13590 (30S ribosomal protein S16)	ATP_00437 (30S ribosomal protein S16)	PA0549 (30S ribosomal protein S16)	SLY_0347 (30S ribosomal protein S16)	PAM_472 (ribosomal protein S16)	AYWB_306 (SSU ribosomal protien S16P)
Aocu_03070 (tRNA (guanine-N(1)-)-methyltransferase)	ACL_1188 (tRNA (guanine-N1-)-methyltransferase 1242329)	Apal_02530 (tRNA (guanine-N(1)-)-methyltransferase)	Abra_13560 (tRNA (guanine-N(1)-)-methyltransferase)	ATP_00439 (tRNA (guanine-N(1)-)-methyltransferase)	PA0548 (tRNA (Guanine-N(1)-)-methyltransferase)	SLY_0346 (tRNA (Guanine-1) methyltransferase)	PAM_471 (tRNA-(guanine-N1)-methyltransferase)	AYWB_307 (tRNA (Guanine-N1) -methyltransferase)
Aocu_03080 (50S ribosomal protein L19)	ACL_1187 (large subunit ribosomal protein L19 1241882)	Apal_02540 (50S ribosomal protein L19)	Abra_13550 (50S ribosomal protein L19)	ATP_00440 (50S ribosomal protein L19)	PA0547 (50S ribosomal protein L19)	SLY_0345 (50S ribosomal protein L19)	PAM_470 (ribosomal protein L19)	AYWB_308 (LSU ribosomal protein L19P)
Aocu_03100 (Tyrosyl-tRNA synthetase)	ACL_1185 (tyrosyl-tRNA synthetase 1239231)	Apal_02560 (Tyrosyl-tRNA synthetase)	Abra_13530 (Tyrosyl-tRNA synthetase)	ATP_00114 (Tyrosyl-tRNA synthetase)	PA0546 (Tyrosyl-tRNA synthetase)	SLY_0344 (Tyrosyl-tRNA synthetase)	PAM_469 (tyrosyl-tRNA synthetase)	AYWB_309 (tyrosyl-tRNA synthetase)
Aocu_03120 (Tryptophanyl-tRNA synthetase)	ACL_1182 (tryptophanyl-tRNA synthetase 1235584)	Apal_02620 (Tryptophanyl-tRNA synthetase)	Abra_13500 (Tryptophanyl-tRNA synthetase)	ATP_00092 (Tryptophanyl-tRNA synthetase)	PA0542 (Tryptophanyl-tRNA synthetase)	SLY_0337 (Tryptophanyl-tRNA synthetase)	PAM_466 (tryptophanyl-tRNA synthetase)	AYWB_312 (tryptophanyl-tRNA synthetase)
Aocu_03270 (Uracil-DNA glycosylase)	ACL_1165 (uracil-DNA glycosylase 1219130)	Apal_02680 (Uracil-DNA glycosylase)	Abra_13430 (Uracil-DNA glycosylase)	ATP_00230 (Uracil-DNA glycosylase)	PA0521 (Uracil-DNA glycosylase)	SLY_0310 (Uracil-DNA glycosylase)	PAM_163 (uracil DNA glycosylase)	AYWB_556 (uracil-DNA glycosylase)
Aocu_03330 (Deoxyuridine 5'-triphosphate)	ACL_1158 (dUTP pyrophosphatase 1214038)	Apal_02720 (putative DUTP diphosphatase)	Abra_13320 (DeoxyUTP pyrophosphatase)	ATP_00231 (DUTPase)	PA0520 (DeoxyUTP pyrophosphatase)	SLY_0309 (Deoxyuridine 5'-triphosphate)	PAM_164 (dUTPase)	AYWB_555 (deoxyuridine 5'-triphosphate)
Aocu_03340 (30S ribosomal protein S2)	ACL_1157 (small subunit ribosomal protein S2 1212801)	Apal_02730 (30S ribosomal protein S2)	Abra_13280 (30S ribosomal protein S2)	ATP_00232 (30S ribosomal protein S2)	PA0519 (30S ribosomal protein S2)	SLY_0308 (30S ribosomal protein S2)	PAM_165 (ribosomal protein S2)	AYWB_554 (SSU ribosomal protein S2P)
Aocu_03350 (Translation elongation factor EF-Ts)	ACL_1156 (translation elongation factor EF-Ts 1211811)	Apal_02740 (Elongation factor Ts (EF-Ts))	Abra_13270 (Elongation factor Ts (EF-Ts))	ATP_00233 (Elongation factor Ts (EF-Ts))	PA0518 (Elongation factor Ts (EF-Ts))	SLY_0307 (Elongation factor Ts)	PAM_166 (translation elongation factor Ts)	AYWB_553 (protein translation elongation factor Ts)
Aocu_03360 (Uridylate kinase)	ACL_1155 (uridylate kinase 1211064)	Apal_02750 (Uridylate kinase)	Abra_13260 (Uridylate kinase)	ATP_00234 (Uridylate kinase)	PA0517 (Uridylate kinase)	SLY_0306 (Uridylate kinase)	PAM_167 (uridylate kinase)	AYWB_552 (uridylate kinase)
Aocu_03370 (Ribosome recycling factor)	ACL_1154 (ribosome recycling factor 1210513)	Apal_02760 (Ribosome-recycling factor)	Abra_13250 (Ribosome-recycling factor (Ribosome-releasing)	ATP_00235 (Ribosome recycling factor)	PA0516 (Ribosome recycling factor)	SLY_0305 (Ribosome recycling factor)	PAM_168 (ribosome recycling factor)	AYWB_551 (ribosome recycling factor)
Aocu_03420 (Phosphatidate cytidylyltransferase)	ACL_1149 (cytidylyltransferase, integral membrane protein 1207083)	Apal_02780 (CTP:phosphatidate cytidylyltransferase)	Abra_13220 (CTP:phosphatidate cytidylyltransferase)	ATP_00236 (phosphatidate cytidylyltransferase)	PA0515 (Phosphatidate cytidylyltransferase)	SLY_0304 (Phosphatidate cytidylyltransferase)	PAM_169 (CDP-diglyceride synthetase)	AYWB_550 (phosphatidate cytidylyltransferase)
Aocu_03460 (Protease PfpI)	ACL_1137 (glutamine amidotransferase superfamily, DJ-1/PfpI family protein)	Apal_02830 (Putative intracellular protease/amidase)	Abra_13140 (Putative intracellular protease/amidase)	ATP_00237 (4-methyl-5(B-hydroxyethyl)-thiazole)	PA0495 (Putative intracellular protease/amidase)	SLY_0281 (Protein thiJ)	PAM_137 (conserved hypothetical protein)	AYWB_584 (4-methyl-5(B-hydroxyethyl)-thiazole)
Aocu_03580 (Rhodanese domain protein YceA)	ACL_1123 (conserved rhodanese-like domain protein 1185636)	Apal_03040 (conserved hypothetical protein)	Abra_14450 (conserved hypothetical protein)	ATP_00285 (conserved hypothetical protein, rhodanese-like)	PA0595 (Rhodanese family protein)	SLY_0396 (Rhodanese-like protein)	PAM_085 (conserved hypothetical protein)	AYWB_630 (rhodanese-related sulfurtransferases)
Aocu_04010 (6-Phosphofructokinase)	ACL_1091 (6-phosphofructokinase 1127746)	Apal_11800 (6-phosphofructokinase)	Abra_12770 (6-phosphofructokinase)	ATP_00105 (6-phosphofructokinase)	PA0164 (6-phosphofructokinase)	SLY_0911 (6-phosphofructokinase)	PAM_281 (6-phosphofructokinase)	AYWB_440 (6-phophofructokinase)
Aocu_04690 (Pyridine nucleotide-disulphide oxidoreductase)	ACL_1035 (CoA-disulfide reductase 1062185)	Apal_05340 (CoA-disulfide reductase)	Abra_10680 (CoA-disulfide reductase)	ATP_00288 (NADH oxidase H2O2-forming)	PA0837 (Putative NADH oxidase H2O2-forming)	SLY_1123 (NADH oxidase)	PAM_441 (uncharacterized NAD-dependent dehydrogenase)	AYWB_324 (NADH oxidase H2O2-forming)
Aocu_05270 (30S ribosomal protein S21)	ACL_0952 (small subunit ribosomal protein S21 977290)	Apal_05820 (30S ribosomal protein S21)	Abra_07100 (30S ribosomal protein S21)	ATP_00300 (30S ribosomal protein S21)	PA0618 (30S ribosomal protein S21)	SLY_0425 (30S ribosomal protein S21)	PAM_623 (ribosomal protein S21)	AYWB_112 (SSU ribosomal protein S21P)
Aocu_05290 (Endoribonuclease YbeY)	ACL_0950 (conserved hypothetical protein 975742)	Apal_05840 (Probable rRNA maturation factor)	Abra_07120 (Probable rRNA maturation factor)	ATP_00301 (conserved hypothetical protein)	PA0617 (Conserved hypothetical protein)	SLY_0423 (Hypothetical UPF0054 protein)	PAM_624 (conserved hypothetical protein)	AYWB_111 (predicted metal-dependent hydrolase)
Aocu_05310 (GTP-binding protein Era)	ACL_0948 (GTP-binding protein 974440)	Apal_05860 (GTP-binding protein)	Abra_07140 (GTP-binding protein Era)	ATP_00302 (Glycyl-tRNA synthetase)	PA0616 (Glycyl-tRNA synthetase)	SLY_0422 (GTP-binding protein era-like protein)	PAM_625 (glycyl-tRNA synthetase)	AYWB_110 (GTP-binding protein Era)
Aocu_05330 (Glycyl-tRNA ligase)	ACL_0946 (glycyl-tRNA synthetase, class II 972407)	Apal_05880 (Glycyl-tRNA synthetase)	Abra_07160 (Glycyl-tRNA synthetase)	ATP_00304 (Glycyl-tRNA synthetase)	PA0615 (Glycyl-tRNA synthetase, class II)	SLY_0421 (Glycyl-tRNA synthetase)	PAM_626 (glycyl-tRNA synthetase, class II)	AYWB_109 (glycyl-tRNA synthetase)
Aocu_05340 (DNA primase DnaG)	ACL_0945 (DNA primase 970654)	Apal_05890 (DNA primase)	Abra_07170 (DNA primase)	ATP_00305 (DNA primase)	PA0614 (DNA primase)	SLY_0420 (DNA primase)	PAM_627 (DNA primase)	AYWB_108 (DNA primase)
Aocu_05350 (RNA polymerase sigma factor RpoD)	ACL_0944 (DNA-directed RNA polymerase subunit D 969398)	Apal_05900 (RNA polymerase sigma factor)	Abra_07190 (RNA polymerase sigma factor)	ATP_00306 (DNA-dependent RNA polymerase sigma subunits)	PA0613 (RNA polymerase sigma factor)	SLY_0419 (RNA polymerase sigma factor rpoD)	PAM_628 (DNA-directed RNA polymerase sigma subunit)	AYWB_107 (RNA polymerase sigma factor RpoD)
Aocu_05360 (tRNA methyltransferase TrmK)	ACL_0943 (conserved hypothetical protein 968781)	Apal_05910 (conserved hypothetical protein)	Abra_07200 (conserved hypothetical protein (DUF633))	ATP_00307 (conserved hypothetical protein)	PA0612 (Conserved hypothetical protein)	SLY_0418 (Hypothetical Protein MSC)	PAM_629 (conserved hypothetical protein)	AYWB_106 (conserved hypothetical protein)
Aocu_05420 (DAK1/DegV-like protein)	ACL_0914 (conserved hypothetical protein, DegV family 944149)	Apal_10850 (DegV family protein)	Abra_14330 (DegV family protein)	ATP_00094 (Uncharacterized protein, DegV family)	PA0091 (Uncharacterised BCR)	SLY_0100 (degV Family Protein)	PAM_583 (uncharacterized BCR)	AYWB_244 (DegV family protein)
Aocu_05560 (DEAD box ATP-dependent RNA helicase)	ACL_0432 (DEAD box ATP-dependent RNA helicase 450953)	Apal_06100 (DEAD box ATP-dependent RNA helicase)	Abra_08730 (DEAD box ATP-dependent RNA helicase)	ATP_00115 (Superfamily II DNA and RNA helicase)	PA0155 (DEAD/DEAH box helicase-like)	SLY_0900 (putative ATP-dependent RNA helicase srmB)	PAM_714 (superfamily II DNA and RNA helicase)	AYWB_054 (superfamily II DNA and RNA helicase)
Aocu_06150 (Spermidine/Putrescine ABC transport, ATP-binding)	ACL_0471 (ABC-type transport system, ATPase component 495188)	Apal_10790 (Spermidine/putrescine import ATP-binding protein)	Abra_11270 (ABC spermidine/putrescine transporter,)	ATP_00290 (ABC-type spermidine/putrescine transport, ATPase)	PA0135 (ABC-type spermidine/putrescine transport)	SLY_0869 (Spermidine/putrescine import ATP-binding protein)	PAM_659 (ABC-type spermidine/putrescine transport)	AYWB_095 (ABC-type spermidine/putrescine transport,)
Aocu_06160 (Spermidine/Putrescine ABC transport, permease)	ACL_0472 (ABC-type transport system, permease component 496420)	Apal_10780 (Spermidine/putrescine ABC superfamily ATP)	Abra_11260 (Putative spermidine/putrescine transport system)	ATP_00291 (ABC-type spermidine/putrescine transport,)	PA0134 (ABC-type spermidine/putrescine transport system,)	SLY_0868 (Spermidine/putrescine transport system permease)	PAM_660 (ABC-type spermidine/putrescine transport system,)	AYWB_094 (ABC-type spermidine/putrescine transport system,)
Aocu_06170 (Spermidine/Putrescine ABC transport, permease)	ACL_0473 (ABC-type transport system, permease component 497279)	Apal_10770 (similar to spermidine/putrescine ABC)	Abra_11250 (putative spermidine/putrescine ABC transporter,)	ATP_00292 (ABC-type spermidine/putrescine transport,)	PA0133 (ABC-type spermidine/putrescine transport system,)	SLY_0867 (Spermidine/putrescine transport system permease)	PAM_661 (ABC-type spermidine/putrescine transport system,)	AYWB_093 (ABC-type spermidine/putrescine transport system,)
Aocu_06180 (Spermidine/Putrescine ABC transport,)	ACL_0474 (ABC-type transport system, ligand-binding component 498069)	Apal_10760 (similar to spermidine/putrescine ABC)	Abra_11240 (putative spermidine/putrescine ABC transporter,)	ATP_00293 (ABC-type spermidine/putrescine transport,)	PA0132 (ABC-type spermidine/putrescine-binding)	SLY_0866 (Spermidine/putrescine-binding periplasmic)	PAM_662 (spermidine/putrescine-binding periplasmic)	AYWB_092 (spermidine/putrescine-binding protein)
Aocu_06190 (Transcription termination protein NusB)	ACL_0475 (transcription antitermination factor 499278)	Apal_10750 (Transcription antitermination factor)	Abra_11230 (Transcription termination factor)	ATP_00029 (N utilization substance protein, transcription)	PA0835 (Transcription termination factor)	SLY_1121 (N utilization substance protein B-like protein)	PAM_443 (transcription termination factor)	AYWB_327 (N utilization substance protein B)
Aocu_06260 (DEAD-box ATP-dependent RNA helicase CshA)	ACL_0481 (ATP-dependent RNA helicase, DEAD box containing)	Apal_10690 (ATP-dependent RNA helicase, DEAD box containing)	Abra_11130 (ATP-dependent RNA helicase, DEAD box containing)	ATP_00028 (Superfamily II DNA and RNA helicase)	PA0449 (ATP-dependent RNA helicase, DEAD-DEAH box)	SLY_0235 (putative ATP-dependent RNA helicase yqfR)	PAM_453 (superfamily II DNA and RNA helicase)	AYWB_318 (superfamily II DNA and RNA helicase)
Aocu_06270 (Endonuclease IV)	ACL_0482 (endodeoxyribonuclease IV 506191)	Apal_10680 (Endodeoxyribonuclease IV)	Abra_11120 (Endodeoxyribonuclease IV)	ATP_00471 (Endonuclease IV)	PA0447 (Endonuclease IV, fragment)	SLY_0233 (putative endonuclease IV)	PAM_454 (endonuclease IV)	AYWB_317 (endonuclease IV)
Aocu_06300 (Arginyl-tRNA synthetase)	ACL_0485 (arginyl-tRNA synthetase, class 1c 508229)	Apal_10660 (Arginyl-tRNA synthetase)	Abra_11060 (Arginyl-tRNA synthetase)	ATP_00436 (Arginyl-tRNA synthetase)	PA0540 (Arginyl-tRNA synthetase)	SLY_0334 (Arginyl-tRNA synthetase 2)	PAM_455 (arginyl-tRNA synthetase)	AYWB_316 (arginyl-tRNA synthetase)
Aocu_06390 (Hemolysine III#)	ACL_0495 (integral membrane protein, hemolysin-III related 518190)	Apal_10600 (Integral membrane protein, hemolysin-III)	Abra_09770 (putative membrane protein, hemolysin-III)	ATP_00318 (Channel protein, hemolysin III family)	PA0120 (Hemolysin III related protein)	SLY_0839 (Hemolysin III-like protein)	PAM_158 (hemolysin III homolog)	AYWB_561 (hemolysin III)
Aocu_06400 (Acetate kinase)	ACL_0496 (acetate kinase 518942)	Apal_10590 (Acetate kinase)	Abra_09760 (Acetate kinase)	ATP_00319 (Acetate kinase)	PA0121 (Acetate kinase)	SLY_0840 (Acetate kinase)	PAM_159 (acetate kinase)	AYWB_560 (acetate kinase)
Aocu_06740 (Trigger factor)	ACL_0535 (trigger factor, FKBP-type peptidyl-prolyl cis-trans isomerase)	Apal_09130 (Trigger factor (TF))	Abra_09180 (Trigger factor (TF))	ATP_00297 (Trigger factor (TF))	PA0700 (Trigger factor (TF))	SLY_0529 (Trigger factor)	PAM_449 (FKBP-type peptidyl-prolyl cis-trans isomerase)	AYWB_334 (trigger factor, PPIase)
Aocu_06750 (ATP-dependent protease La)	ACL_0536 (serine protease Lon, ATP-dependent 570427)	Apal_09120 (Serine protease Lon, ATP-dependent)	Abra_09170 (Serine protease Lon, ATP-dependent)	ATP_00298 (ATP-dependent proteinase La 1 (Lon))	PA0701 (ATP-dependent Lon protease)	SLY_0530 (ATP-dependent protease La)	PAM_448 (ATP-dependent Lon protease)	AYWB_333 (ATP-dependent protease La)
Aocu_06760 (Probable GTP-binding protein EngB)	ACL_0537 (GTPase, YihA subfamily 572861)	Apal_09100 (Ribosome biogenesis GTP-binding protein YsxC)	Abra_09160 (Ribosome biogenesis GTP-binding protein YsxC)	ATP_00102 (ribosome biogenesis GTP-binding protein)	PA0143 (GTP-binding protein)	SLY_0883 (putative GTP-binding protein engB)	PAM_017 (conserved hypothetical protein)	AYWB_011 (GTP-binding protein)
Aocu_06800 (Valyl-tRNA synthetase)	ACL_0541 (valyl-tRNA synthetase 575735)	Apal_09010 (Valyl-tRNA synthetase)	Abra_09130 (Valyl-tRNA synthetase)	ATP_00338 (Valyl-tRNA synthetase)	PA0142 (Valyl-tRNA synthetase)	SLY_0882 (Valyl-tRNA synthetase)	PAM_018 (valyl-tRNA synthetase)	AYWB_012 (valyl-tRNA synthetase)
Aocu_06850 (Glycerol-3-phosphate acyltransferase PlsY)	ACL_0547 (hypothetical membrane protein 583181)	Apal_10110 (Glycerol-3-phosphate acyltransferase)	Abra_08800 (Glycerol-3-phosphate acyltransferase)	ATP_00173 (acyl phosphate:glycerol-3-phosphate)	PA0266 (Putative membrane protein)	SLY_0138 (Hypothetical UPF0078 membrane protein)	PAM_436 (conserved hypothetical protein)	AYWB_320 (conserved hypothetical protein)
Aocu_06860 (Heat-inducible transcription repressor HrcA)	ACL_0548 (transcription repressor of heat shock proteins)	Apal_06300 (Heat-inducible transcription repressor HrcA)	Abra_07050 (Heat-inducible transcription repressor HrcA)	ATP_00204 (negative regulator of class I heat shock)	PA0557 (Heat-inducible transcription repressor HrcA)	SLY_0357 (Heat-inducible transcription repressor hrcA)	PAM_706 (heat-inducible transcription repressor)	AYWB_059 (heat-inducible transcription repressor)
Aocu_06870 (Heat shock protein GrpE)	ACL_0549 (molecular chaperone GrpE 585094)	Apal_06310 (Protein GrpE (HSP-70 cofactor))	Abra_07060 (Protein GrpE (HSP-70 cofactor))	ATP_00205 (chaperone GrpE)	PA0556 (Molecular chaperone GrpE (heat shock protein))	SLY_0356 (Protein grpE)	PAM_705 (molecular chaperone GrpE)	AYWB_060 (molecular chaperone GrpE protein)
Aocu_06880 (Chaperone protein DnaK)	ACL_0550 (molecular chaperone DnaK 585650)	Apal_06320 (Chaperone protein DnaK (HSP70)	Abra_07070 (Chaperone protein DnaK (Heat shock 70 kDa)	ATP_00206 (Molecular chaperone)	PA0555 (Molecular chaperone DnaK)	SLY_0355 (Chaperone protein dnaK)	PAM_704 (molecular chaperone DnaK)	AYWB_061 (molecular chaperone DnaK)
Aocu_06890 (Chaperone protein DnaJ)	ACL_0551 (molecular chaperone DnaJ 587547)	Apal_06330 (Chaperone protein DnaJ)	Abra_07080 (Chaperone protein DnaJ)	ATP_00207 (Chaperone protein)	PA0554 (Chaperone protein DnaJ)	SLY_0354 (Chaperone protein dnaJ)	PAM_703 (molecular chaperone DnaJ)	AYWB_062 (molecular chaperone DnaJ)
Aocu_06900 (Lipoate-protein ligase A)	ACL_0552 (lipoate-protein ligase A 588709)	Apal_06510 (Lipoate protein ligase A)	Abra_00350 (similar to lipoate-protein ligase A)	ATP_00208 (Lipoate-protein ligase A)	PA0537 (Lipoate-protein ligase A)	SLY_0331 (putative lipoate-protein ligase A)	PAM_309 (lipoate-protein ligase A)	AYWB_412 (lipoate-protein ligase A)
Aocu_06920 (50S ribosomal protein L32)	ACL_0554 (large subunit ribosomal protein L32 590274)	Apal_06540 (50S ribosomal protein L32)	Abra_12270 (50S ribosomal protein L32)	ATP_00308 (50S ribosomal protein L32)	PA0589 (50S ribosomal protein L32)	SLY_0390 (50S ribosomal protein L32)	PAM_198 (ribosomal protein L32)	AYWB_525 (LSU ribosomal protein L32P)
Aocu_06930 (rRNA small subunit methyltransferase H)	ACL_0555 (S-adenosylmethionine-dependent methyltransferase 590536)	Apal_09850 (Ribosomal RNA small subunit methyltransferase H)	Abra_12250 (Ribosomal RNA small subunit methyltransferase H)	ATP_00449 (methyltransferase involved in cell envelope)	PA0107 (S-adenosyl-methyltransferase)	SLY_0799 (S-adenosyl-methyltransferase mraW)	PAM_735 (conserved hypothetical protein)	AYWB_652 (conserved hypothetical protein)
Aocu_06970 (NAD+ synthetase)	ACL_0558 (NAD(+) synthase, glutamine-dependent 593369)	Apal_09810 (NAD(+) synthase, glutamine-dependent)	Abra_12210 (NAD(+) synthase, glutamine-dependent)	ATP_00183 (Glutamine-dependent NAD(+) synthetase)	PA0763 (NAD(+) synthetase)	SLY_0665 (Glutamine-dependent NAD(+) synthetase)	PAM_124 (NAD synthase)	AYWB_598 (glutamine-dependent NAD(+) synthetase)
Aocu_06980 (tRNA-specific 2-thiouridylase MnmA)	ACL_0559 (tRNA(5-methylaminomethyl-2-thiouridine)- methyltransferase 595227)	Apal_09800 (tRNA-specific 2-thiouridylase MnmA)	Abra_12200 (tRNA-specific 2-thiouridylase MnmA)	ATP_00182 (tRNA (5-methylaminomethyl-2-thioruidylate))	PA0766 (tRNA(5-methylaminomethyl-2-thiouridylate))	SLY_0669 (putative tRNA)	PAM_125 (tRNA(5-methylaminomethyl-2-thiouridylate))	AYWB_597 (tRNA (5-methylaminomethyl-2-thioruidylate))
Aocu_07420 (Membrane-anchored CBS-domain containing protein)	ACL_0671 (membrane-anchored CBS-domain containing protein 703448)	Apal_08390 (Membrane-anchored CBS-domain containing protein)	Abra_03360 (CBS/transporter-associated domain protein)	ATP_00276 (probable hemolysin)	PA0611 (Putative transporter)	SLY_0417 (Hemolysin)	PAM_153 (hemolysin)	AYWB_566 (hymolysin-related protein)
Aocu_07460 (Elongation factor 4)	ACL_0676 (translation elongation factor 4 (EF4), GTPase)	Apal_08960 (Elongation factor 4)	Abra_08910 (Elongation factor 4 (EF-4))	ATP_00289 (GTP-binding protein LepA (elongation factor))	PA0222 (GTP-binding protein LepA)	SLY_0758 (GTP-binding protein lepA)	PAM_445 (conserved hypothetical protein)	AYWB_330 (GTP-binding protein LepA)
Aocu_07520 (hypothetical protein UPF0154)	ACL_0681 (conserved hypothetical surface-anchored protein 717215)	Apal_08890 (Conserved hypothetical protein (UPF0154))	Abra_08780 (Conserved hypothetical protein (UPF0154))	ATP_00242 (Conserved hypothetical protein)	PA0502 (Conserved hypothetical protein)	SLY_0288 (Hypothetical UPF0154 protein)	PAM_298 (uncharacterized BCR)	AYWB_425 (conserved hypothetical protein)
Aocu_07530 (RNA methyltransferase RsmD)	ACL_0682 (hypothetical protein 717496)	Apal_08880 (N6-adenine-specific methylase)	Abra_08750 (N6-adenine-specific methylase)	ATP_00243 (N-6 adenine specific DNA methyltransferase)	PA0503 (N6-adenine-specific methylase)	SLY_0289 (Putative methylase)	PAM_299 (N6-adenine-specific methylase)	AYWB_424 (N6-adenine-specific methylase)
Aocu_07580 (1-Acyl-sn-glycerol-3-phosphate acyltransferase)	ACL_0689 (1-acyl-sn-glycerol-3-phosphate acyltransferase 722559)	Apal_08810 (1-acyl-sn-glycerol-3-phosphate acyltransferase)	Abra_07810 (1-acyl-sn-glycerol-3-phosphate acyltransferase)	ATP_00322 (1-acyl-sn-glycerol-3-phosphate acyltransferase)	PA0086 (1-acyl-sn-glycerol-3-phosphate acyltransferase)	SLY_0095 (putative 1-acyl-sn-glycerol-3-phosphate)	PAM_295 (1-acyl-sn-glycerol-3-phosphate acyltransferase)	AYWB_428 (1-acyl-sn-glycerol-3-phosphate acyltransferase)
Aocu_07590 (Dihydrofolate reductase)	ACL_0690 (dihydrofolate reductase 723355)	Apal_08800 (Dihydrofolate reductase)	Abra_07800 (Dihydrofolate reductase)	ATP_00321 (Dihydrofolate reductase)	PA0085 (Dihydrofolate reductase)	SLY_0093 (Dihydrofolate reductase)	PAM_294 (dihydrofolate reductase)	AYWB_429 (dihydrofolate reductase)
Aocu_07600 (Thymidylate synthase)	ACL_0691 (thymidylate synthase 723822)	Apal_08790 (Thymidylate synthase)	Abra_07790 (Thymidylate synthase)	ATP_00320 (Thymidylate synthase)	PA0084 (Thymidylate synthase)	SLY_0092 (Thymidylate synthase)	PAM_293 (thymidylate synthase)	AYWB_430 (thymidylate synthase)
Aocu_07700 (Isoleucyl-tRNA synthetase)	ACL_0702 (isoleucine amino-acyl tRNA synthetase 732914)	Apal_08690 (Isoleucyl-tRNA synthetase)	Abra_07690 (Isoleucyl-tRNA synthetase 1)	ATP_00252 (Isoleucyl-tRNA synthetase)	PA0346 (Isoleucyl-tRNA synthetase)	SLY_0197 (Isoleucyl-tRNA synthetase)	PAM_184 (isoleucyl-tRNA synthetase)	AYWB_535 (isoleucyl-tRNA synthetase)
Aocu_07730 (GTP-binding protein YchF)	ACL_0705 (YchF family protein, GTPase 736747)	Apal_08660 (GTP-dependent nucleic acid-binding protein)	Abra_07650 (GTP-dependent nucleic acid-binding protein EngD)	ATP_00251 (GTP-dependent nucleic acid-binding protein)	PA0347 (Putative GTPase, probable translation factor)	SLY_0198 (GTP-dependent nucleic acid-binding protein engD)	PAM_183 (conserved hypothetical protein)	AYWB_536 (GTP-binding protein)
Aocu_07780 (Nitroreductase-like protein)	ACL_0710 (nitroreductase family protein 741873)	Apal_08610 (NAD(P)H nitroreductase)	Abra_07580 (Nitroreductase)	ATP_00286 (nitroreductase)	PA0500 (Putative nitroreductase)	SLY_0286 (Putative NAD(P)H nitroreductase 12C)	PAM_435 (nitroreductase)	AYWB_397 (nitroreductase)
Aocu_09140 (Calcium-transporting p-type ATPase)	ACL_0803 (cation transporting ATPase 839473)	Apal_08380 (Cation transporting ATPase)	Abra_05830 (H+ transporting pump, P-type ATPase)	ATP_00221 (P-type ATPase exporting cations (probably Ca2+))	PA0345 (Cation-transporting ATPase A, P type (ATPase,)	SLY_0195 (Cation-transporting ATPase pacL)	PAM_186 (cation transport ATPase)	AYWB_533 (cation transport ATPase)
Aocu_09150 (Polyribonucleotide nucleotidyltransferase)	ACL_0808 (polyribonucleotide nucleotidyltransferase (PNPase) 843935)	Apal_09220 (Polyribonucleotide nucleotidyltransferase)	Abra_08940 (Polyribonucleotide nucleotidyltransferase)	ATP_00381 (Polyribonucleotide nucleotidyltransferase)	PA0674 (Polyribonucleotide nucleotidyltransferase)	SLY_0485 (Polyribonucleotide nucleotidyltransferase)	PAM_251 (polyribonucleotide nucleotidyltransferase)	AYWB_470 (polyribonucleotide nucleotidyltransferase)
Aocu_09160 (30S ribosomal protein S15)	ACL_0809 (small subunit ribosomal protein S15 846232)	Apal_09240 (30S ribosomal protein S15)	Abra_08950 (30S ribosomal protein S15)	ATP_00269 (30S ribosomal protein S15)	PA0494 (30S ribosomal protein S15)	SLY_0280 (30S ribosomal protein S15)	PAM_136 (ribosomal protein S15P/S13E)	AYWB_585 (SSU ribosomal protein S15P)
Aocu_09170 (Nitrogen regulatory PII-like protein)	ACL_0810 (conserved hypothetical protein 846656)	Apal_09250 (conserved hypothetical protein (DUF970))	Abra_08960 (conserved hypothetical protein, contains)	ATP_00268 (conserved hypothetical protein)	PA0493 (Conserved hypothetical protein)	SLY_0279 (Hypothetical protein yaaQ)	PAM_135 (conserved hypothetical protein)	AYWB_586 (conserved hypothetical protein)
Aocu_09190 (tRNA pseudouridine synthase II TruB)	ACL_0812 (tRNA pseudouridine synthase B 847928)	Apal_09270 (tRNA pseudouridine synthase B)	Abra_08980 (tRNA pseudouridine synthase B)	ATP_00326 (pseudouridine synthase B)	PA0783 (tRNA pseudouridine synthase B)	SLY_1017 (tRNA pseudouridine synthase B)	PAM_237 (pseudouridine synthase)	AYWB_484 (tRNA pseudouridine synthase B)
Aocu_09200 (Thioredoxin)	ACL_0813 (thioredoxin 848834)	Apal_09280 (Thioredoxin)	Abra_09000 (Thioredoxin)	ATP_00325 (Thioredoxin)	PA0784 (Thioredoxin)	SLY_1018 (Thioredoxin)	PAM_236 (thioredoxin)	AYWB_485 (thioredoxin)
Aocu_09220 (Ribonuclease HIII)	ACL_0815 (ribonuclease HIII 851580)	Apal_09300 (Ribonuclease)	Abra_09030 (Ribonuclease)	ATP_00130 (Ribonuclease HIII)	PA0707 (Ribonuclease HII family protein)	SLY_0541 (Ribonuclease HIII)	PAM_631 (ribonuclease HII Family 2)	AYWB_103 (ribonuclease HIII)
Aocu_09230 (Ribosomal large subunit pseudouridine synthase)	ACL_0817 (ribosomal large subunit pseudouridine synthase, RluA-like)	Apal_09590 (Pseudouridine synthase, 23S RNA-specific)	Abra_08200 (Pseudouridine synthase)	ATP_00274 (Pseudouridylate synthase)	PA0489 (Pseudouridine synthase)	SLY_0275 (Ribosomal Large Subunit Pseudouridine Synthase)	PAM_131 (pseudouridylate synthases)	AYWB_590 (ribosomal large subunit pseudouridine synthase)
Aocu_09290 (Aspartyl-tRNA synthetase)	ACL_0823 (aspartyl-tRNA synthetase 856110)	Apal_09650 (Aspartyl-tRNA synthetase)	Abra_08140 (Aspartyl-tRNA synthetase)	ATP_00271 (Aspartyl-tRNA synthetase)	PA0486 (Aspartyl-tRNA synthetase)	SLY_0272 (Aspartyl-tRNA synthetase)	PAM_128 (aspartyl-tRNA synthetase)	AYWB_593 (aspartyl-tRNA synthetase)
Aocu_09300 (Histidyl-tRNA synthetase)	ACL_0824 (histidyl-tRNA synthetase 857816)	Apal_09660 (Histidyl-tRNA synthetase)	Abra_08130 (Histidyl-tRNA synthetase)	ATP_00270 (Histidyl-tRNA synthetase)	PA0485 (Histidyl-tRNA synthetase)	SLY_0271 (Histidyl-tRNA synthetase)	PAM_127 (histidyl-tRNA synthetase)	AYWB_594 (histidyl-tRNA synthetase)
Aocu_09340 (GTP pyrophosphokinase)	ACL_0828 (guanosine polyphosphate pyrophosphohydrolase/synthetase 861408)	Apal_09700 (Guanosine polyphosphate)	Abra_08090 (Guanosine polyphosphate)	ATP_00181 (Guanosine-3'-5'-bis(diphosphate))	PA0767 (GTP pyrophosphokinase)	SLY_0671 (GTP pyrophosphokinase)	PAM_126 (guanosine polyphosphate)	AYWB_596 (GTP pyrophosphokinase)
Aocu_09380 (Ribonuclease J)	ACL_0832 (metallo-beta-lactamase family protein 866087)	Apal_07850 (Zn-dependent hydrolase)	Abra_07870 (Metallo-beta-lactamase family protein)	ATP_00210 (Zn-dependent hydrolase)	PA0006 (Putative hydrolase of the metallo-beta-lactamase)	SLY_0009 (Metallo-Beta-Lactamase Family Protein)	PAM_637 (conserved hypothetical protein)	AYWB_098 (Zn-dependent hydrolase)
Aocu_09400 (Thiamine transporter ThiT/Yuaj)	ACL_0834 (putative proton-coupled thiamine transporter 868478)	Apal_07830 (Proton-coupled thiamine transporter YuaJ)	Abra_07850 (Proton-coupled thiamine transporter YuaJ)	ATP_00309 (putative thiamine transporter protein, ThiA/YuaJ)	PA0178 (Conserved hypothetical protein)	SLY_0742 (hypothetical protein)	PAM_176 (hypothetical protein)	AYWB_544 (conserved hypothetical protein)
Aocu_09470 (50S ribosomal protein L20)	ACL_0841 (large subunit ribosomal protein L20 874987)	Apal_07710 (50S ribosomal protein L20)	Abra_08700 (50S ribosomal protein L20)	ATP_00443 (LSU ribosomal protein L20)	PA0097 (50S ribosomal protein L20)	SLY_0790 (50S ribosomal protein L20)	PAM_742 (ribosomal protein L20)	AYWB_660 (LSU ribosomal protein L20P)
Aocu_09480 (50S ribosomal protein L35)	ACL_0842 (large subunit ribosomal protein L35 875382)	Apal_07700 (50S ribosomal protein L35)	Abra_08690 (50S ribosomal protein L35)	ATP_00442 (50S ribosomal protein L35)	PA0096 (50S ribosomal protein L35)	SLY_0789 (50S ribosomal protein L35)	PAM_743 (ribosomal protein L35)	AYWB_661 (LSU ribosomal protein L35P)
Aocu_09490 (Translation initiation factor IF-3)	ACL_0843 (translation initiation factor IF-3 875587)	Apal_07690 (Translation initiation factor IF-3)	Abra_08680 (Translation initiation factor IF-3)	ATP_00441 (Translation initiation factor IF-3)	PA0095 (Translation initiation factor IF3)	SLY_0788 (Translation initiation factor IF-3)	PAM_744 (translation initiation factor IF3)	AYWB_662 (bacterial protein translation initiation factor)
Aocu_09930 (DNA binding protein, histone-like protein)	ACL_0872 (DNA binding protein, histone-like protein 902297)	Apal_07300 (DNA binding protein, histone-like protein)	Abra_09980 (DNA binding protein, histone-like protein)	ATP_00119 (Nucleoid DNA-binding protein, similar to)	PA0683 (DNA-binding protein HU)	SLY_0498 (DNA-binding protein HU)	PAM_242 (bacterial nucleoid DNA-binding protein)	AYWB_479 (DNA-binding protein HU)
Aocu_09940 (NAD(P)H-dependent glycerol-3-phosphate)	ACL_0873 (NAD(P)-dependent glycerol-3-phosphate dehydrogenase 902781)	Apal_07290 (Glycerol-3-phosphate dehydrogenase)	Abra_09990 (Glycerol-3-phosphate dehydrogenase)	ATP_00120 (Glycerol-3-phosphate dehydrogenase)	PA0684 (Glycerol-3-phosphate dehydrogenase)	SLY_0499 (Glycerol-3-phosphate dehydrogenase)	PAM_241 (glycerol 3-phosphate dehydrogenase)	AYWB_480 (glycerol-3-phosphate dehydrogenase (NAD(P)+))
Aocu_09950 (GTP-binding protein EngA)	ACL_0874 (GTP-binding protein, EngA family 903766)	Apal_07280 (GTP-binding protein EngA)	Abra_10000 (GTP-binding protein EngA)	ATP_00121 (GTP-binding protein EngA)	PA0780 (GTP-binding protein)	SLY_1014 (GTP-binding protein engA)	PAM_240 (conserved hypothetical protein)	AYWB_481 (GTP-binding protein)
Aocu_09970 (Cytidylate kinase)	ACL_0876 (cytidylate kinase 906516)	Apal_07260 (Cytidine monophosphate kinase)	Abra_10010 (50S ribsosomal protein S1)	ATP_00122 (Cytidylate kinase)	PA0781 (Cytidylate kinase)	SLY_1015 (Cytidylate kinase)	PAM_239 (cytidylate kinase)	AYWB_482 (cytidylate kinase)
Aocu_09980 (Ribosomal large subunit pseudouridine synthase)	ACL_0877 (rRNA pseudouridylate synthase 907240)	Apal_07250 (rRNA pseudouridylate synthase)	Abra_10020 (Pseudouridine synthase)	ATP_00123 (pseudouridine synthase)	PA0782 (16S rRNA pseudouridylate synthase)	SLY_1016 (Ribosomal large subunit pseudouridine synthase)	PAM_238 (16S rRNA pseudouridylate synthase)	AYWB_483 (16S rRNA pseudouridylate synthase)
Aocu_09990 (Elongation factor P)	ACL_0878 (translation elongation factor P (EF-P) 908066)	Apal_07240 (Translation elongation factor P (EF-P))	Abra_10030 (Elongation factor P (EF-P))	ATP_00124 (translation elongation factor P (EF-P))	PA0637 (Elongation factor P (EF-P))	SLY_0449 (Elongation factor P)	PAM_276 (translation elongation factor EF-P)	AYWB_445 (protein translation elongation factor P)
Aocu_10020 (tRNA dimethylallyltransferase)	ACL_0881 (tRNA delta(2)-isopentenylpyrophosphate transferase 909578)	Apal_07210 (tRNA dimethylallyltransferase MiaA)	Abra_10060 (tRNA dimethylallyltransferase)	ATP_00125 (tRNA delta(2)-isopentenylpyrophosphate)	PA0638 (tRNA delta(2)-isopentenylpyrophosphate)	SLY_0450 (tRNA delta(2)-isopentenylpyrophosphate)	PAM_275 (tRNA delta(2)-isopentenylpyrophosphate)	AYWB_446 (tRNA delta(2)-isopentenylpyrophosphate)
Aocu_10060 (Metallophosphoesterase)	ACL_0885 (conserved hypothetical protein 916686)	Apal_07160 (conserved hypothetical protein)	Abra_10120 (conserved hypothetical protein)	ATP_00126 (putative metallophosphoesterase)	PA0639 (Putative metallophosphoesterase)	SLY_0451 (Hypothetical protein)	PAM_273 (uncharacterized BCR)	AYWB_447 (conserved hypothetical protein)
Aocu_10070 (Ribonuclease Y)	ACL_0886 (conserved hypothetical surface-anchored protein 917512)	Apal_07140 (Ribonuclease Y)	Abra_10130 (Ribonuclease Y)	ATP_00127 (putative phosphodiesterase)	PA0640 (Metal-dependent phosphohydrolase)	SLY_0452 (Metal Dependent Phosphohydrolase)	PAM_272 (conserved hypothetical protein)	AYWB_448 (HAD hydrolase)
Aocu_10160 (CDP-diacylglycerol--glycerol-3-phosphate)	ACL_0891 (CDP-diacylglycerol-glycerol-3-phosphate 3-phosphatidyltransferase 925017)	Apal_07110 (Phosphatidylglycerophosphate synthase)	Abra_10160 (CDP-diacylglycerol-glycerol-3-phosphate)	ATP_00134 (CDP-diacylglycerol-3-phosphatidyltransferase)	PA0816 (Phosphatidylglycerophosphate synthase)	SLY_1052 (CDP-diacylglycerol--glycerol-3-phosphate)	PAM_718 (phosphatidylglycerophosphate synthase)	AYWB_053 (CDP-diacylglycerol-glycerol-3-phosphate)
Aocu_10170 (30S ribosomal protein S20)	ACL_0892 (small subunit ribosomal protein S20 925706)	Apal_07100 (30S ribosomal protein S20)	Abra_10170 (30S ribosomal protein S20)	ATP_00133 (30S ribosomal protein S20)	PA0599 (30S ribosomal protein S20)	SLY_0400 (30S ribosomal protein S20)	PAM_081 (ribosomal protein S20)	AYWB_633 (SSU ribosomal protein S20P)
Aocu_10190 (DNA polymerase III delta subunit)	ACL_0894 (DNA polymerase III, delta subunit 926654)	Apal_07080 (DNA polymerase III, delta subunit (HolA),)	Abra_10190 (DNA polymerase III, delta subunit)	ATP_00254 (DNA polymerase III, delta subunit)	PA0145 (DNA polymerase III, delta subunit)	SLY_0885 (Hypothetical protein yqeN)	PAM_016 (DNA polymerase III delta subunit)	AYWB_010 (DNA polymerase III, delta subunit)
Aocu_10240 (Conserved hypothetical protein CHP00488)	ACL_0898 (putative metal-dependent phosphohydrolase 930499)	Apal_07020 (Predicted metal-dependent phosphohydrolase, HD)	Abra_10240 (conserved hypothetical protein)	ATP_00244 (conserved hypothetical protein)	PA0504 (Conserved hypothetical protein)	SLY_0290 (Protein yqeK)	PAM_300 (conserved hypothetical protein)	AYWB_423 (conserved hypothetical protein)
Aocu_10260 (HAD phosphatase, family IIIA)	ACL_0900 (hydrolase, HAD superfamily 932056)	Apal_06990 (Hydrolase, HAD superfamily)	Abra_10260 (Predicted hydrolase of the HAD superfamily)	ATP_00245 (Had superfamily phosphatase, subfamily IIIa)	PA0505 (Putative hydrolase of the HAD superfamily)	SLY_0291 (Hypothetical protein yqeG)	PAM_301 (conserved hypothetical protein)	AYWB_421 (conserved hypothetical protein)
Aocu_10270 (Transcription elongation factor GreA)	ACL_0901 (transcription elongation factor 932604)	Apal_06980 (Transcription elongation factor GreA)	Abra_10270 (Transcription elongation factor GreA (transcript)	ATP_00246 (Transcription elongation factor)	PA0506 (Transcription elongation factor)	SLY_0292 (Transcription elongation factor greA)	PAM_302 (transcription elongation factor)	AYWB_420 (transcription elongation factor GreA)
Aocu_10310 (Putative Holliday junction resolvase YggF)	ACL_0905 (predicted holliday junction resolvase 934565)	Apal_06920 (Putative Holliday junction resolvase)	Abra_10330 (Holliday junction resolvase)	ATP_00247 (Holliday junction resolvase-like protein)	PA0508 (Putative holliday junction resolvase)	SLY_0294 (Putative Holliday junction resolvase)	PAM_304 (Hollyday junction resolvase)	AYWB_418 (Holliday junction resolvase)
Aocu_10320 (Alanyl-tRNA synthetase)	ACL_0906 (alanyl-tRNA synthetase 934989)	Apal_06910 (Alanyl-tRNA synthetase)	Abra_10340 (Alanyl-tRNA synthetase)	ATP_00248 (Alanyl-tRNA synthetase)	PA0509 (Alanyl-tRNA synthetase)	SLY_0295 (Alanyl-tRNA synthetase)	PAM_305 (alanyl-tRNA synthetase)	AYWB_416 (alanyl-tRNA synthetase)
Aocu_10360 (SsrA-binding protein)	ACL_0406 (SsrA-binding protein 427129)	Apal_10000 (SsrA-binding protein)	Abra_10370 (SsrA-binding protein)	ATP_00328 (SsrA-binding protein)	PA0603 (SsrA-binding protein)	SLY_0407 (SsrA-binding protein)	PAM_146 (tmRNA-binding protein)	AYWB_574 (tmRNA-binding protein)
Aocu_10700 (GTPase Obg)	ACL_0365 (GTP-binding protein Obg/CgtA 382164)	Apal_04950 (GTP-binding protein obg)	Abra_09060 (GTPase obg)	ATP_00281 (GTPase ObgE)	PA0591 (Putative GTPase)	SLY_0392 (Spo0B-associated GTP-binding protein)	PAM_089 (conserved hypothetical protein)	AYWB_626 (GTP-binding protein)
Aocu_10710 (50S ribosomal protein L27)	ACL_0364 (large subunit ribosomal protein L27 381818)	Apal_04940 (50S ribosomal protein L27)	Abra_09070 (50S ribosomal protein L27)	ATP_00282 (50S ribosomal protein L27)	PA0592 (50S ribosomal protein L27)	SLY_0393 (50S ribosomal protein L27)	PAM_088 (ribosomal protein L27)	AYWB_627 (LSU ribosomal protein L27P)
Aocu_10720 (hypothetical protein with unknown function)	ACL_0363 (predicted ribosomal protein 381502)	Apal_04930 (Predicted ribosomal protein)	Abra_09080 (Predicted ribosomal protein)	ATP_00283 (conserved hypothetical protein)	PA0593 (Putative ribosome-associated protein)	SLY_0394 (hypothetical protein)	PAM_087 (conserved hypothetical protein)	AYWB_628 (conserved hypothetical protein)
Aocu_10730 (50S ribosomal protein L21)	ACL_0362 (large subunit ribosomal protein L21 381203)	Apal_04920 (50S ribosomal protein L21)	Abra_09090 (50S ribosomal protein L21)	ATP_00284 (50S ribosomal protein L21)	PA0594 (50S ribosomal protein L21)	SLY_0395 (50S ribosomal protein L21)	PAM_086 (ribosomal protein L21)	AYWB_629 (LSU ribosomal protein L21P)
Aocu_10850 (Threonyl-tRNA synthetase)	ACL_0354 (threonyl-tRNA synthetase 372064)	Apal_04850 (Threonyl-tRNA synthetase)	Abra_06460 (Threonyl-tRNA synthetase)	ATP_00165 (Threonyl-tRNA synthetase)	PA0018 (Threonyl-tRNA synthetase)	SLY_0023 (Threonyl-tRNA synthetase)	PAM_745 (threonyl-tRNA synthetase)	AYWB_663 (threonyl-tRNA synthetase)
Aocu_10860 (Prisomal protein DnaI)	ACL_0353 (DNA replication protein 370976)	Apal_04830 (DNA replication protein DnaC)	Abra_06450 (DNA replication protein)	ATP_00069 (ATP-binding loader protein for DnaB)	PA0821 (Putative DNA replication protein)	SLY_1063 (Primosomal protein dnaI)	PAM_672 (DNA replication protein)	AYWB_069 (DNA replication protein DnaC)
Aocu_10870 (Replication initiation and membrane attachment)	ACL_0352 (replication initiation and membrane attachment protein)	Apal_04820 (Replication initiation and membrane attachment)	Abra_06440 (Replication initiation and membrane attachment)	ATP_00070 (Replicative DNA helicase DnaB-like)	PA0822 (Replication initiation/membrane attachment)	SLY_1064 (Replication initiation and membrane attachment)	PAM_673 (replication initiation/membrane attachment)	AYWB_068 (replication initiation and membrane attachment)
Aocu_10880 (Dephospho-CoA kinase)	ACL_0351 (bipartite protein)	Apal_04800 (Formamidopyrimidine-DNA glycosylase)	Abra_06410 (Formamidopyrimidine-DNA glycosylase (Fapy-DNA)	ATP_00071 (Formamidopyrimidine-DNA glycosylase)	PA0823 (Formamidopyrimidine-DNA glycosylase)	SLY_1065 (Formamidopyrimidine-DNA glycosylase)	PAM_674 (formamidopyrimidine-DNA glycosylase)	AYWB_067 (formamidopyrimidine-DNA glycosylase)
Aocu_10890 (DNA polymerase I)	ACL_0350 (DNA polymerase I 365757)	Apal_04790 (DNA polymerase I)	Abra_06400 (DNA polymerase I)	ATP_00072 (DNA polymerase I (3'-5' exonuclease and)	PA0824 (DNA polymerase I)	SLY_1067 (DNA polymerase I)	PAM_675 (DNA polymerase I)	AYWB_066 (DNA polymerase I)
Aocu_10920 (Signal recognition particle receptor FtsY)	ACL_0347 (signal recognition particle GTPase 362961)	Apal_04760 (Signal recognition particle GTPase)	Abra_06370 (Signal recognition particle GTPase)	ATP_00074 (cell divison protein FtsY homolog)	PA0827 (Signal recognition particle-docking protein)	SLY_1071 (Cell division protein ftsY-like protein)	PAM_679 (signal recognition particle-docking protein)	AYWB_064 (signal recognition particle, docking protein)
Aocu_10980 (DNA topoisomerase I)	ACL_0339 (DNA topoisomerase IA 351025)	Apal_04740 (DNA topoisomerase IA)	Abra_06350 (DNA topoisomerase I)	ATP_00075 (DNA topoisomerase I)	PA0634 (Topoisomerase IA)	SLY_0446 (DNA topoisomerase I)	PAM_279 (topoisomerase IA)	AYWB_442 (DNA topoisomerase)
Aocu_11000 (GTP-binding protein, ribosome biogenesis YlqF)	ACL_0337 (GTPase, YlqF-like protein 349414)	Apal_04710 (Ribosomal biogenesis GTPase)	Abra_06320 (Ribosome biogenesis GTP-binding protein YlqF)	ATP_00076 (ribosome biogenisis GTP-binding protein)	PA0635 (GTPase of unknown function)	SLY_0447 (GTPase)	PAM_278 (conserved hypothetical protein)	AYWB_443 (GTP-binding protein)
Aocu_11020 (hypothetical protein)	ACL_0335 (hypothetical membrane-anchored protein 346567)	Apal_04690 (conserved hypothetical protein)	Abra_06290 (conserved hypothetical protein)	ATP_00077 (conserved hypothetical protein)	PA0636 (Conserved hypothetical protein)	SLY_0448 (hypothetical protein)	PAM_277 (hypothetical protein)	AYWB_444 (conserved hypothetical protein)
Aocu_11060 (Peptide chain release factor 2)	ACL_0331 (peptide chain release factor RF-2 343070)	Apal_04640 (Peptide chain release factor 2)	Abra_06220 (Peptide chain release factor 2 (RF-2))	ATP_00099 (peptide chain release factor 2 (RF-2))	PA0550 (Protein chain release factor B)	SLY_0348 (Peptide chain release factor 2)	PAM_473 (protein chain release factor B)	AYWB_305 (bacterial peptide chain release factor 2)
Aocu_11070 (Protein translocase subunit SecA)	ACL_0330 (preprotein translocase, SecA subunit 340599)	Apal_04630 (Protein translocase subunit SecA)	Abra_06210 (Protein translocase subunit SecA)	ATP_00100 (Preprotein translocase subunit SecA)	PA0551 (Preprotein translocase subunit SecA)	SLY_0349 (Preprotein translocase secA subunit)	PAM_474 (preprotein translocase subunit SecA)	AYWB_304 (protein translocase subunit SecA)
Aocu_11140 (Prisomal protein N)	ACL_0324 (primosomal protein N' 333175)	Apal_04560 (Primosome assembly protein PriA)	Abra_06140 (DNA replication factor Y)	ATP_00317 (Primosomal protein, replication factor Y)	PA0123 (Primosomal protein N)	SLY_0843 (Primosomal protein N')	PAM_154 (primosomal protein N')	AYWB_565 (primosomal protein N')
Aocu_11150 (Ribosome-binding factor A)	ACL_0321 (ribosome-binding factor A 330078)	Apal_04550 (Ribosome-binding factor A)	Abra_06100 (Ribosome-binding factor A)	ATP_00316 (Ribosome-binding factor A)	PA0609 (Ribosome-binding factor A)	SLY_0415 (Ribosome-binding factor A)	PAM_151 (ribosome-binding factor A)	AYWB_569 (ribosome-binding factor A)
Aocu_11160 (Translation initiation factor IF-2)	ACL_0320 (translation initiation factor IF-2 328213)	Apal_04540 (Translation initiation factor IF-2)	Abra_06090 (Translation initiation factor IF-2)	ATP_00315 (Translation initiation factor IF-2)	PA0608 (Translation initiation factor 2)	SLY_0414 (Translation initiation factor IF-2)	PAM_150 (translation initiation factor 2)	AYWB_570 (bacterial protein translation initiation factor)
Aocu_11180 (hypothetical protein with unknown function)	ACL_0318 (conserved hypothetical protein 327662)	Apal_04520 (conserved hypothetical protein (DUF448))	Abra_06070 (conserved hypothetical protein (DUF448))	ATP_00314 (conserved hypothetical protein)	PA0607 (Conserved hypothetical protein)	SLY_0413 (hypothetical protein)	PAM_149 (conserved hypothetical protein)	AYWB_571 (conserved hypothetical protein)
Aocu_11190 (Transcription termination/antitermination)	ACL_0317 (transcription termination factor 326574)	Apal_04510 (Transcription termination factor NusA)	Abra_06060 (Transcription termination factor)	ATP_00313 (N utilization substance protein A)	PA0606 (Transcription elongation factor)	SLY_0412 (Transcription elongation protein nusA)	PAM_148 (transcription terminator)	AYWB_572 (N utilization substance protein A)
Aocu_11240 (Ribonuclease J)	ACL_0309 (metallo-beta-lactamase superfamily protein 318872)	Apal_04440 (Ribonuclease J 1)	Abra_05970 (Ribonuclease J 1)	ATP_00211 (RNaSE J1/J2)	PA0011 (Metallo-beta-lactamase family protein)	SLY_0014 (Metallo-Beta-Lactamase Family Protein)	PAM_633 (conserved hypothetical protein)	AYWB_101 (predicted hydrolase of the)
Aocu_11270 (DNA-directed RNA polymerase subunit omega)	ACL_0305 (DNA-directed RNA polymerase subunit omega 314611)	Apal_09860 (DNA-directed RNA polymerase subunit omega)	Abra_05930 (DNA-directed RNA polymerase subunit omega)	ATP_00448 (DNA-directed RNA polymerase, omega chain)	PA0106 (Putative DNA-directed RNA polymerase,omega)	SLY_0798 (DNA-Directed RNA Polymerase Subunit K/Omega)	PAM_736 (DNA-directed RNA polymerase subunit K/omega)	AYWB_654 (DNA-directed RNA polymerase omega chain)
Aocu_11280 (Guanylate kinase)	ACL_0304 (guanylate kinase 313992)	Apal_09870 (Guanylate kinase)	Abra_05920 (Guanylate kinase)	ATP_00447 (Guanylate kinase)	PA0105 (Guanylate kinase)	SLY_0797 (Guanylate kinase)	PAM_737 (guanylate kinase)	AYWB_655 (guanylate kinase)
Aocu_11300 (Manganese superoxide dismutase)	ACL_0302 (superoxide dismutase, Fe/Mn-binding family 311665)	Apal_09890 (Superoxide dismutase)	Abra_05890 (Superoxide dismutase)	ATP_00030 (Superoxide dismutase)	PA0836 (Superoxide dismutase)	SLY_1122 (Superoxide dismutase (Mn))	PAM_442 (superoxide dismutase)	AYWB_326 (superoxide dismutase)
Aocu_11400 (Prolyl-tRNA synthetase)	ACL_0296 (prolyl-tRNA synthetase 305325)	Apal_04240 (Prolyl-tRNA synthetase)	Abra_05730 (Prolyl-tRNA synthetase)	ATP_00435 (Prolyl-tRNA synthetase)	PA0678 (Prolyl-tRNA synthetase)	SLY_0491 (Prolyl-tRNA synthetase)	PAM_246 (prolyl-tRNA synthetase)	AYWB_475 (prolyl-tRNA synthetase)
Aocu_11430 (Cold shock protein CspA)	ACL_0293 (cold shock protein, DNA-binding 303406)	Apal_04180 (CspA family cold shock transcriptional)	Abra_05660 (Cold shock protein, DNA-binding)	ATP_00295 (Cold shock-like protein)	PA0820 (Cold shock protein, similar to Csp of)	SLY_1061 (Cold shock protein 1)	PAM_671 (cold shock protein)	AYWB_070 (cold shock protein)
Aocu_12050 (DAK2 domain-containing protein YloV)	ACL_0256 (glycerone kinase 255240)	Apal_04110 (Glycerone kinase)	Abra_0522 (Dak phosphatase family protein)	ATP_00277 (kinase related to dihydroxyacetone kinase)	PA0819 (Putative kinase related to dihydroxyacetone)	SLY_1060 (DAK2 Domain Protein)	PAM_665 (conserved hypothetical protein)	AYWB_090 (predicted kinase related to dihydroxyacetone)
Aocu_12060 (50S ribosomal protein L28)	ACL_0255 (large subunit ribosomal protein L28 254754)	Apal_04100 (50S ribosomal protein L28)	Abra_05210 (50S ribosomal protein L28)	ATP_00278 (50S ribosomal protein L28)	PA0715 (50S ribosomal protein L28)	SLY_0547 (50S ribosomal protein L28)	PAM_106 (ribosomal protein L28)	AYWB_603 (LSU ribosomal protein L28P)
Aocu_12090 (Putative ribosome biogenesis GTPase RsgA)	ACL_0252 (RNA-binding GTPase 252573)	Apal_04070 (Putative ribosome biogenesis GTPase RsgA)	Abra_05180 (Putative ribosome biogenesis GTPase RsgA)	ATP_00078 (GTPase EngC)	PA0348 (GTPase EngC)	SLY_0199 (putative GTPase engC)	PAM_182 (conserved hypothetical protein)	AYWB_537 (GTPase)
Aocu_12110 (Phenylalanyl-tRNA synthetase beta subunit)	ACL_0250 (phenylalanyl-tRNA synthetase beta chain 249048)	Apal_04050 (Phenylalanyl-tRNA synthetase, beta chain)	Abra_05160 (Phenylalanyl-tRNA synthetase, beta chain)	ATP_00079 (Phenylalanyl-tRNA synthetase beta chain)	PA0531 (Phenylalanyl-tRNA synthetase beta-chain)	SLY_0324 (Phenylalanyl-tRNA synthetase beta chain)	PAM_598 (phenylalanyl-tRNA synthetase beta subunit)	AYWB_134 (phenylalanyl-tRNA synthetase beta chain)
Aocu_12120 (Phenylalanyl-tRNA synthetase alpha subunit)	ACL_0249 (phenylalanyl-tRNA synthetase alpha chain 248035)	Apal_04040 (Phenylalanyl-tRNA synthetase, alpha chain)	Abra_05150 (Phenylalanyl-tRNA synthetase, alpha chain)	ATP_00080 (Phenylalanyl-tRNA synthetase alpha chain)	PA0532 (Phenylalanyl-tRNA synthetase alpha-chain)	SLY_0325 (Phenylalanyl-tRNA synthetase alpha chain)	PAM_596 (phenylalanyl-tRNA synthetase alpha subunit)	AYWB_133 (phenylalanyl-tRNA synthetase alpha chain)
Aocu_12140 (DNA polymerase III alpha subunit)	ACL_0247 (DNA polymerase III alpha subunit 242425)	Apal_04020 (DNA polymerase III polC-type (PolIII))	Abra_05120 (DNA polymerase III polC-type (PolIII))	ATP_00081 (DNA polymerase III, alpha subunit)	PA0541 (DNA polymerase III alpha subunit)	SLY_0335 (DNA polymerase III polC-type)	PAM_465 (DNA polymerase III alpha subunit)	AYWB_313 (DNA polymerase III alpha subunit)
Aocu_12210 (Leucyl-tRNA synthetase)	ACL_0242 (leucyl-tRNA synthetase 237001)	Apal_03970 (Leucyl-tRNA synthetase)	Abra_04420 (Leucyl-tRNA synthetase)	ATP_00446 (Leucyl-tRNA synthetase)	PA0104 (Leucyl-tRNA synthetase)	SLY_0796 (Leucyl-tRNA synthetase)	PAM_738 (leucyl-tRNA synthetase)	AYWB_656 (leucyl-tRNA synthetase)
Aocu_12220 (Acyl carrier protein)	ACL_0241 (acyl carrier protein 236678)	Apal_03950 (Acyl carrier protein)	Abra_04410 (similar to acyl carrier protein)	ATP_00445 (Acyl carrier protein)	PA0099 (Acyl carrier protein (ACP))	SLY_0792 (Acyl carrier protein)	PAM_739 (acyl carrier protein)	AYWB_657 (acyl carrier protein)
Aocu_12260 (DNA polymerase III alpha subunit)	ACL_0236 (DNA polymerase III alpha subunit 230231)	Apal_11890 (DNA polymerase III alpha subunit)	Abra_12810 (DNA polymerase III alpha subunit)	ATP_00097 (DNA polymerase III, alpha subunit)	PA0535 (DNA polymerase III alpha subunit)	SLY_0329 (DNA polymerase III alpha subunit)	PAM_591 (DNA polymerase III alpha subunit)	AYWB_129 (DNA polymerase III alpha subunit)
Aocu_12330 (Winged helix-turn-helix DNA-binding)	ACL_0229 (hypothetical protein 221068)	Apal_11960 (predicted DnaD/phage-associated domain protein)	Abra_03560 (DNA replication protein DnaD)	ATP_00051 (DNA replication protein)	PA0630 (Putative DNA replication protein)	SLY_0440 (DNA Replication Protein DnaD)	PAM_609 (conserved hypothetical protein)	AYWB_144 (conserved hypothetical protein)
Aocu_12340 (Ribonuclease III)	ACL_0228 (dsRNA-specific ribonuclease III 220412)	Apal_11970 (Ribonuclease 3)	Abra_03550 (Ribonuclease III)	ATP_00052 (DsRNA-specific ribonuclease)	PA0631 (DsRNA-specific ribonuclease)	SLY_0441 (Ribonuclease III)	PAM_608 (dsRNA-specific ribonuclease)	AYWB_143 (dsRNA-specific ribonuclease)
Aocu_12350 (Phosphate acyltransferase PlsX)	ACL_0227 (fatty acid/phospholipid synthesis protein 219415)	Apal_11980 (Phosphate acyltransferase)	Abra_03540 (Phosphate acyltransferase)	ATP_00053 (Fatty acid/phospholipid biosynthesis enzyme)	PA0632 (Fatty acid/phospholipid biosynthesis enzyme)	SLY_0442 (Fatty acid/phospholipid synthesis protein plsX)	PAM_607 (fatty acid/phospholipid biosynthesis enzyme)	AYWB_142 (fatty acid/phospholipid synthesis protein PlsX)
Aocu_12530 (Large-conductance mechanosensitive channel MscL)	ACL_0213 (large conductance mechanosensitive channel 205744)	Apal_12210 (Large conductance mechanosensitive channel)	Abra_03440 (Large conductance mechanosensitive channel)	ATP_00331 (Large-conductance mechanosensitive channel)	PA0113 (Putative large-conductance mechanosensitive)	SLY_0807 (Large-conductance mechanosensitive channel)	PAM_058 (large-conductance mechanosensitive channel)	AYWB_027 (large-conductance mechanosensitive channel)
Aocu_12570 (HD domain-containing protein)	ACL_0209 (metal-dependent phosphohydrolase, HD domain protein 199990)	Apal_12260 (conserved hypothetical protein, similar to)	Abra_03390 (predicted metal-dependent phosphohydrolase, HD)	ATP_00239 (conserved hypothetical protein, similar to 3'-5')	PA0710 (Cmp binding factor 1)	SLY_0542 (3'-5' exoribonuclease yhaM)	PAM_101 (conserved hypothetical protein)	AYWB_608 (CMP-binding factor)
Aocu_12580 (Poly(A) polymerase family protein)	ACL_0208 (poly(A) polymerase family protein 198838)	Apal_12270 (Poly(A) polymerase family protein)	Abra_03370 (CCA-adding enzyme (tRNA)	ATP_00238 (poly(A)polymerase)	PA0711 (Poly(A) polymerase)	SLY_0543 (CCA-adding enzyme)	PAM_102 (tRNA nucleotidyltransferase/polyA polymerase)	AYWB_607 (poly(A) polymerase)
Aocu_12640 (YrdC-like domain-containing protein)	ACL_0203 (dsRNA binding, YrdC domain protein 194343)	Apal_12470 (predicted translation factor,)	Abra_03230 (Translation factor)	ATP_00174 (Translation factor SUA5)	PA0146 (Translation factor)	SLY_0886 (Translation Factor)	PAM_015 (translation factor)	AYWB_009 (translation factor SUA5 protein)
Aocu_12660 (Peptide chain release factor 1)	ACL_0201 (peptide chain release factor RF-1 192438)	Apal_12490 (Peptide chain release factor 1 (RF-1))	Abra_03210 (Peptide chain release factor 1)	ATP_00175 (peptide chain release factor 1 (RF-1))	PA0147 (Protein chain release factor A)	SLY_0887 (Peptide chain release factor 1)	PAM_014 (protein chain release factor A)	AYWB_008 (bacterial peptide chain release factor 1)
Aocu_12690 (Replicative DNA helicase DnaB)	ACL_0197 (replicative DNA helicase 189386)	Apal_12530 (Replicative DNA helicase)	Abra_03200 (Replicative DNA helicase)	ATP_00176 (Replicative DNA helicase)	PA0148 (Replicative DNA helicase)	SLY_0888 (Replicative DNA helicase)	PAM_013 (replicative DNA helicase)	AYWB_007 (replicative DNA helicase)
Aocu_12700 (50S ribosomal protein L9)	ACL_0196 (bipartite protein)	Apal_12540 (50S ribosomal protein L9)	Abra_03190 (50S ribosomal protein L9)	ATP_00177 (50S ribosomal protein L9)	PA0149 (Exopolyphosphatase-related protein)	SLY_0889 (50S Ribosomal Protein L9)	PAM_012 (exopolyphosphatase-related protein)	AYWB_006 (exopolyphosphatase-related protein)
Aocu_12710 (30S ribosomal protein S18)	ACL_0195 (small subunit ribosomal protein S18 186539)	Apal_12550 (30S ribosomal protein S18)	Abra_03180 (30S ribosomal protein S18)	ATP_00178 (30S ribosomal protein S18)	PA0150 (30S ribosomal protein S18)	SLY_0890 (30S ribosomal protein S18)	PAM_011 (ribosomal protein S18)	AYWB_005 (SSU ribosomal protein S18P)
Aocu_12720 (Single-stranded DNA-binding protein Ssb)	ACL_0194 (single-strand DNA-binding protein 186077)	Apal_12560 (Single-stranded DNA-binding protein)	Abra_03170 (Single-stranded DNA-binding protein)	ATP_00179 (putative single-strand DNA-binding protein)	PA0151 (Single-stranded DNA-binding protein)	SLY_0891 (Single-strand binding protein 1)	PAM_010 (single-stranded DNA-binding protein)	AYWB_004 (conserved hypothetical protein)
Aocu_12730 (30S ribosomal protein S6)	ACL_0193 (small subunit ribosomal protein S6 185787)	Apal_12570 (30S ribosomal protein S6)	Abra_03160 (30S ribosomal protein S6)	ATP_00180 (30S ribosomal protein S6)	PA0152 (30S ribosomal protein S6)	SLY_0892 (30S ribosomal protein S6)	PAM_009 (ribosomal protein S6)	AYWB_003 (SSU ribosomal protein S6P)
Aocu_12750 (Serine protease HtrA)	ACL_0191 (trypsin-like serine protease, degQ family 184145)	Apal_12590 (hypothetical protein)	Abra_03130 (Serine protease HtrA)	ATP_00265 (conserved hypothetical protein)	PA0138 (Conserved hypothetical protein)	SLY_0874 (hypothetical protein)	PAM_027 (conserved hypothetical protein)	AYWB_016 (conserved hypothetical protein)
Aocu_12770 (Mg-dependent DNase, TatD family)	ACL_0189 (Mg-dependent DNase, tatD family 182630)	Apal_12600 (Mg-dependent DNase, tatD family)	Abra_03120 (TatD deoxyribonuclease)	ATP_00152 (Mg-dependent DNase)	PA0690 (Mg-dependent DNase)	SLY_0513 (Putative deoxyribonuclease yabD)	PAM_605 (Mg-dependent DNase)	AYWB_140 (Mg-dependent DNase)
Aocu_12780 (Translation elongation factor Tu)	ACL_0188 (translation elongation factor EF-Tu 181291)	Apal_12610 (Elongation factor Tu (EF-Tu))	Abra_03110 (Elongation factor Tu)	ATP_00395 (Elongation factor Tu)	PA0660 (Translation elongation factor EF-Tu)	SLY_0469 (Elongation factor Tu)	PAM_265 (translation elongation factor EF-Tu)	AYWB_456 (protein translation elongation factor Tu)
Aocu_12790 (Translation elongation factor G)	ACL_0187 (translation elongation factor EF-G 179132)	Apal_12620 (Elongation factor G (EF-G))	Abra_03100 (Elongation factor G)	ATP_00394 (Elongation factor G 1 (EF-G 1))	PA0661 (Elongation factor G)	SLY_0470 (Elongation factor G)	PAM_264 (translation elongation factor EF-G)	AYWB_457 (protein translation elongation factor G)
Aocu_12800 (30S ribosomal protein S7)	ACL_0186 (small subunit ribosomal protein S7 178644)	Apal_12630 (30S ribosomal protein S7)	Abra_03090 (30S ribosomal protein S7)	ATP_00393 (30S ribosomal protein S7)	PA0662 (30S ribosomal protein S7)	SLY_0471 (30S ribosomal protein S7)	PAM_263 (ribosomal protein S7)	AYWB_458 (SSU ribosomal protein S7P)
Aocu_12810 (30S ribosomal protein S12)	ACL_0185 (small subunit ribosomal protein S12 178152)	Apal_12640 (30S ribosomal protein S12)	Abra_03080 (30S ribosomal protein S12)	ATP_00392 (30S ribosomal protein S12)	PA0663 (30S ribosomal protein S12)	SLY_0472 (30S ribosomal protein S12)	PAM_262 (ribosomal protein S12)	AYWB_459 (SSU ribosomal protein S12P)
Aocu_12860 (DNA-directed RNA polymerase subunit beta')	ACL_0172 (DNA-directed RNA polymerase, subunit beta-prime 158358)	Apal_12720 (DNA-directed RNA polymerase subunit beta\')	Abra_03070 (DNA-directed RNA polymerase, subunit beta')	ATP_00391 (DNA-directed RNA polymerase beta' chain)	PA0664 (DNA-directed RNA polymerase beta chain)	SLY_0473 (DNA-directed RNA polymerase beta' chain)	PAM_261 (DNA-directed RNA polymerase beta' subunit)	AYWB_460 (DNA-directed RNA polymerase beta' chain)
Aocu_12870 (DNA-directed RNA polymerase subunit beta)	ACL_0171 (DNA-directed RNA polymerase, subunit beta 154540)	Apal_12730 (DNA-directed RNA polymerase subunit beta)	Abra_03060 (DNA-directed RNA polymerase, subunit beta)	ATP_00390 (DNA-directed RNA polymerase, beta chain)	PA0665 (DNA-directed RNA polymerase beta chain)	SLY_0474 (DNA-directed RNA polymerase beta chain)	PAM_260 (DNA-directed RNA polymerase beta subunit)	AYWB_461 (DNA-directed RNA polymerase beta chain)
Aocu_12890 (50S ribosomal protein L7/L12)	ACL_0169 (large subunit ribosomal protein L7/L12 153366)	Apal_12750 (50S ribosomal protein L7/L12)	Abra_03040 (50S ribosomal protein L7/L12)	ATP_00389 (50S ribosomal protein L7/L12)	PA0666 (50S ribosomal protein L7/L12)	SLY_0475 (50S ribosomal protein L7/L12)	PAM_259 (ribosomal protein L7/L12)	AYWB_462 (LSU ribosomal protein L12P)
Aocu_12900 (50S ribosomal protein L10)	ACL_0168 (large subunit ribosomal protein L10 152860)	Apal_12760 (50S ribosomal protein L10)	Abra_03030 (50S ribosomal protein L10)	ATP_00388 (50S ribosomal protein L10)	PA0667 (50S ribosomal protein L10)	SLY_0476 (50S ribosomal protein L10)	PAM_258 (ribosomal protein L10)	AYWB_463 (LSU ribosomal protein L10P)
Aocu_12910 (50S ribosomal protein L1)	ACL_0167 (large subunit ribosomal protein L1 151988)	Apal_12770 (50S ribosomal protein L1)	Abra_03020 (50S ribosomal protein L1)	ATP_00387 (50S ribosomal protein L1)	PA0668 (50S ribosomal protein L1)	SLY_0477 (50S ribosomal protein L1)	PAM_257 (ribosomal protein L1)	AYWB_464 (LSU ribosomal protein L1P)
Aocu_12920 (50S ribosomal protein L11)	ACL_0166 (large subunit ribosomal protein L11 151490)	Apal_12780 (50S ribosomal protein L11)	Abra_03010 (50S ribosomal protein L11)	ATP_00386 (50S ribosomal protein L11)	PA0669 (50S ribosomal protein L11)	SLY_0478 (50S ribosomal protein L11)	PAM_256 (ribosomal protein L11)	AYWB_465 (LSU ribosomal protein L11P)
Aocu_13060 (Transcription antitermination protein NusG)	ACL_0151 (transcription antitermination protein 134637)	Apal_12810 (Transcription antitermination protein NusG)	Abra_02990 (Transcription antitermination protein)	ATP_00385 (Transcription antitermination protein NusG)	PA0670 (Transcription antitermination protein)	SLY_0480 (Transcription antitermination protein nusG)	PAM_255 (transcription antiterminator)	AYWB_466 (transcription antitermination protein nusG)
Aocu_13070 (Preprotein translocase subunit SecE)	ACL_0150 (integral membrane protein 134218)	Apal_12820 (conserved hypothetical protein)	Abra_02980 (conserved hypothetical protein, sec-related)	ATP_00384 (Preprotein translocase subunit SecE)	PA0671 (Protein translocase subunit SecE)	SLY_0481 (Preprotein Translocase Subunit SecE)	PAM_254 (preprotein translocase subunit SecE)	AYWB_467 (protein translocase subunit SecE)
Aocu_13110 (Cation-transporting p-type ATPase)	ACL_0145 (cation-transporting ATPase, P-type 129541)	Apal_12860 (H+ transporting ATPase, P-type ATPase)	Abra_02940 (H+ transporting pump, P-type ATPase)	ATP_00336 (probable cation transport ATPase (similar to)	PA0673 (Cation transport ATPase)	SLY_0484 (putative cation-transporting ATPase exp7)	PAM_252 (cation transport ATPase)	AYWB_469 (cation transport ATPase)
Aocu_13130 (Cysteinyl-tRNA synthetase)	ACL_0143 (cysteinyl-tRNA synthetase 127750)	Apal_12880 (Cysteinyl-tRNA synthetase)	Abra_02920 (Cysteinyl-tRNA synthetase)	ATP_00335 (Cysteinyl-tRNA synthetase)	PA0499 (Cysteinyl-tRNA synthetase)	SLY_0285 (Cysteinyl-tRNA synthetase)	PAM_141 (cysteinyl-tRNA synthetase)	AYWB_579 (cysteinyl-tRNA synthetase)
Aocu_13160 (Glutamyl-tRNA synthetase)	ACL_0139 (glutamyl-tRNA synthetase 121336)	Apal_12900 (Glutamyl-tRNA synthetase)	Abra_02890 (Glutamyl-tRNA synthetase)	ATP_00334 (Glutamyl-tRNA synthetase)	PA0498 (Glutamyl-tRNA synthetase)	SLY_0284 (Glutamyl-tRNA synthetase)	PAM_140 (glutamyl- and glutaminyl-tRNA synthetase)	AYWB_580 (glutamyl-tRNA synthetase)
Aocu_13170 (30S ribosomal protein S9)	ACL_0138 (small subunit ribosomal protein S9 120714)	Apal_12910 (30S ribosomal protein S9)	Abra_02800 (30S ribosomal protein S9)	ATP_00333 (30S ribosomal protein S9)	PA0497 (30S ribosomal protein S9)	SLY_0283 (30S ribosomal protein S9)	PAM_139 (ribosomal protein S9)	AYWB_581 (SSU ribosomal protein S9P)
Aocu_13180 (50S ribosomal protein L13)	ACL_0137 (large subunit ribosomal protein L13 120281)	Apal_12920 (50S ribosomal protein L13)	Abra_02790 (50S ribosomal protein L13)	ATP_00332 (50S ribosomal protein L13)	PA0496 (50S ribosomal protein L13)	SLY_0282 (50S ribosomal protein L13)	PAM_138 (ribosomal protein L13)	AYWB_582 (LSU ribosomal protein L13P)
Aocu_13220 (Methionyl-tRNA synthetase)	ACL_0132 (methionyl-tRNA synthetase 115135)	Apal_13070 (Methionyl-tRNA synthetase)	Abra_02770 (Methionyl-tRNA synthetase)	ATP_00376 (Methiony-tRNA synthetase)	PA0128 (Methionyl-tRNA synthetase)	SLY_0859 (Methionyl-tRNA synthetase)	PAM_233 (methionyl-tRNA synthetase)	AYWB_489 (methiony-tRNA synthetase)
Aocu_13230 (Ribosomal RNA small subunit methyltransferase I)	ACL_0130 (methyltransferase 111148)	Apal_13080 (Ribosomal RNA small subunit methyltransferase I)	Abra_02760 (Ribosomal RNA small subunit methyltransferase I)	ATP_00375 (tetrapyrrole (Corrin/Porphyrin) methylase)	PA0167 (Putative methyltransferase)	SLY_0916 (Tetrapyrrole Methylase Family Protein)	PAM_232 (conserved hypothetical protein)	AYWB_490 (tetrapyrrole (Corrin/Porphyrin) methylase)
Aocu_13250 (DNA polymerase III, delta subunit)	ACL_0128 (DNA polymerase III, delta prime subunit)	Apal_13110 (DNA polymerase III, delta prime subunit)	Abra_02720 (DNA polymerase III, delta prime subunit)	ATP_00374 (DNA polymerase III, delta prime subunit)	PA0168 (DNA polymerase III, delta prime subunit)	SLY_0917 (DNA polymerase III delta' subunit)	PAM_231 (DNA polymerase III, delta prime subunit)	AYWB_491 (DNA polymerase III, delta prime subunit)
Aocu_13260 (Thymidylate kinase)	ACL_0127 (thymidylate kinase 108887)	Apal_13120 (Thymidylate kinase)	Abra_02710 (Thymidylate kinase (dTMP kinase))	ATP_00373 (Thymidylate kinase)	PA0169 (Thymidylate kinase)	SLY_0918 (Thymidylate kinase)	PAM_230 (thymidylate kinase)	AYWB_492 (thymidylate kinase)
Aocu_13270 (tRNA pseudouridine synthase A)	ACL_0126 (pseudouridylate synthase 108141)	Apal_13130 (tRNA pseudouridine synthase A)	Abra_02700 (tRNA pseudouridine synthase A)	ATP_00372 (pseudouridine synthase A)	PA0170 (tRNA pseudouridine synthase A)	SLY_0919 (tRNA pseudouridine synthase A)	PAM_229 (pseudouridylate synthase)	AYWB_493 (tRNA pseudouridine synthase A)
Aocu_13280 (Cobalt ABC transporter, permease CbiQ)	ACL_0125 (ABC-type transport system, permease component 107147)	Apal_13140 (Cobalt ABC superfamily ATP binding cassette)	Abra_02690 (ABC transporter subunit, cobalt transport)	ATP_00371 (ABC-type cobalt transport system, permease)	PA0173 (ABC-type cobalt transport system,permease)	SLY_0736 (ABC Transporter Permease Protein)	PAM_180 (ABC-type cobalt transport system, permease)	AYWB_539 (ABC-type cobalt transport protein CbiQ)
Aocu_13300 (Cobalt ABC transporter, ATP-binding protein)	ACL_0123 (ABC-type transport system, ATPase component 105508)	Apal_13160 (Cobalt ABC superfamily ATP binding cassette)	Abra_02670 (ABC transporter subunit, cobalt import)	ATP_00369 (ABC-type cobalt transport system, ATPase)	PA0175 (ABC-type cobalt import ATP-binding protein cbiO)	SLY_0738 (Putative cobalt import ATP-binding protein cbiO)	PAM_179 (ABC-type cobalt transport system, ATPase)	AYWB_541 (cobalt transport ATP-binding protein cbiO)
Aocu_13420 (50S ribosomal protein L17)	ACL_0115 (large subunit ribosomal protein L17 98077)	Apal_13220 (50S ribosomal protein L17)	Abra_02610 (50S ribosomal protein L17)	ATP_00368 (50S ribosomal protein L17)	PA0559 (50S ribosomal protein L17)	SLY_0360 (50S ribosomal protein L17)	PAM_228 (ribosomal protein L17)	AYWB_494 (LSU ribosomal protein L17P)
Aocu_13430 (DNA-directed RNA polymerase subunit alpha)	ACL_0114 (DNA-directed RNA polymerase, alpha subunit 97079)	Apal_13230 (DNA-directed RNA polymerase subunit alpha)	Abra_02600 (DNA-directed RNA polymerase, subunit alpha)	ATP_00367 (DNA-directed RNA polymerase, alpha chain)	PA0560 (DNA-directed RNA polymerase alpha subunit)	SLY_0361 (DNA-directed RNA polymerase alpha chain)	PAM_227 (DNA-directed RNA polymerase alpha subunit)	AYWB_495 (DNA-directed RNA polymerase alpha chain)
Aocu_13440 (30S ribosomal protein S11)	ACL_0113 (small subunit ribosomal protein S11 96663)	Apal_13240 (30S ribosomal protein S11)	Abra_02590 (30S ribosomal protein S11)	ATP_00366 (30S ribosomal protein S11)	PA0561 (30S ribosomal protein S11)	SLY_0362 (30S ribosomal protein S11)	PAM_226 (ribosomal protein S11)	AYWB_496 (SSU ribosomal protein S11P)
Aocu_13450 (30S ribosomal protein S13)	ACL_0112 (small subunit ribosomal protein S13 96286)	Apal_13250 (30S ribosomal protein S13)	Abra_02580 (30S ribosomal protein S13)	ATP_00365 (30S ribosomal protein S13)	PA0562 (30S ribosomal protein S13)	SLY_0363 (30S ribosomal protein S13)	PAM_225 (ribosomal protein S13)	AYWB_497 (SSU ribosomal protein S13P)
Aocu_13460 (Translation initiation factor IF-1)	ACL_0110 (translation initiation factor IF-1 95926)	Apal_13270 (Translation initiation factor IF-1)	Abra_02570 (Translation initiation factor IF-1)	ATP_00363 (Translation initiation factor IF-1)	PA0564 (Translation initiation factor IF-1)	SLY_0365 (Translation initiation factor IF-1)	PAM_223 (translation initiation factor IF-1)	AYWB_499 (bacterial protein translation initiation factor)
Aocu_13470 (Methionine aminopeptidase)	ACL_0109 (methionine aminopeptidase 95168)	Apal_13280 (Methionine aminopeptidase)	Abra_02560 (Methionine aminopeptidase)	ATP_00362 (Methionine aminopeptidase)	PA0565 (Methionine aminopeptidase (MAP))	SLY_0366 (Methionine aminopeptidase)	PAM_222 (methionine aminopeptidase)	AYWB_500 (methionine aminopeptidase)
Aocu_13480 (Adenylate kinase)	ACL_0108 (adenylate kinase 94518)	Apal_13290 (Adenylate kinase (ATP-AMP transphosphorylase))	Abra_02550 (Adenylate kinase)	ATP_00467 (Adenylate kinase)	PA0566 (Adenylate kinase)	SLY_0367 (Adenylate kinase)	PAM_221 (adenylate kinase)	AYWB_501 (adenylate kinase)
Aocu_13490 (Protein translocase subunit SecY)	ACL_0107 (preprotein translocase, SecY subunit 93220)	Apal_13300 (Preprotein translocase subunit SecY)	Abra_02540 (Preprotein translocase subunit SecY)	ATP_00361 (Preprotein translocase subunit SecY)	PA0567 (SecY protein)	SLY_0368 (Preprotein translocase secY subunit)	PAM_220 (preprotein translocase subunit SecY)	AYWB_502 (protein translocase subunit secY)
Aocu_13500 (50S ribosomal protein L15)	ACL_0106 (large subunit ribosomal protein L15 92778)	Apal_13310 (50S ribosomal protein L15)	Abra_02530 (50S ribosomal protein L15)	ATP_00360 (50S ribosomal protein L15)	PA0568 (50S ribosomal protein L15)	SLY_0369 (50S ribosomal protein L15)	PAM_219 (ribosomal protein L15)	AYWB_503 (LSU ribosomal protein L15P)
Aocu_13510 (50S ribosomal protein L30)	ACL_0105 (large subunit ribosomal protein L30 92593)	Apal_13320 (50S ribosomal protein L30)	Abra_02520 (50S ribosomal protein L30)	ATP_00359 (50S ribosomal protein L30)	PA0569 (Ribosomal protein L30/L7E)	SLY_0370 (50S ribosomal protein L30)	PAM_218 (ribosomal protein L30/L7E)	AYWB_504 (LSU ribosomal protein L30P/L7E)
Aocu_13520 (30S ribosomal protein S5)	ACL_0104 (small subunit ribosomal protein S5 92082)	Apal_13330 (30S ribosomal protein S5)	Abra_02510 (30S ribosomal protein S5)	ATP_00358 (30S ribosomal protein S5)	PA0570 (30S ribosomal protein S5)	SLY_0371 (30S ribosomal protein S5)	PAM_217 (ribosomal protein S5)	AYWB_505 (SSU ribosomal protein S5P)
Aocu_13530 (50S ribosomal protein L18)	ACL_0103 (large subunit ribosomal protein L18 91717)	Apal_13340 (50S ribosomal protein L18)	Abra_02500 (50S ribosomal protein L18)	ATP_00357 (50S ribosomal protein L18)	PA0571 (50S ribosomal protein L18)	SLY_0372 (50S ribosomal protein L18)	PAM_216 (ribosomal protein L18)	AYWB_506 (LSU ribosomal protein L18P)
Aocu_13540 (50S ribosomal protein L6)	ACL_0102 (large subunit ribosomal protein L6 91165)	Apal_13350 (50S ribosomal protein L6)	Abra_02490 (50S ribosomal protein L6)	ATP_00356 (50S ribosomal protein L6)	PA0572 (50S ribosomal protein L6)	SLY_0373 (50S ribosomal protein L6)	PAM_215 (ribosomal protein L6)	AYWB_507 (LSU ribosomal protein L6P)
Aocu_13550 (30S ribosomal protein S8)	ACL_0101 (small subunit ribosomal protein S8 90751)	Apal_13360 (30S ribosomal protein S8)	Abra_02480 (30S ribosomal protein S8)	ATP_00355 (30S ribosomal protein S8)	PA0573 (30S ribosomal protein S8)	SLY_0374 (30S ribosomal protein S8)	PAM_214 (ribosomal protein S8)	AYWB_508 (SSU ribosomal protein S8P)
Aocu_13570 (50S ribosomal protein L5)	ACL_0099 (large subunit ribosomal protein L5 89916)	Apal_13380 (50S ribosomal protein L5)	Abra_02470 (50S ribosomal protein L5)	ATP_00353 (50S ribosomal protein L5)	PA0575 (50S ribosomal protein L5)	SLY_0376 (50S ribosomal protein L5)	PAM_212 (ribosomal protein L5)	AYWB_510 (LSU ribosomal protein L5P)
Aocu_13580 (50S ribosomal protein L24)	ACL_0098 (large subunit ribosomal protein L24 89401)	Apal_13390 (50S ribosomal protein L24)	Abra_02460 (50S ribosomal protein L24)	ATP_00352 (50S ribosomal protein L24)	PA0576 (50S ribosomal protein L24)	SLY_0377 (50S ribosomal protein L24)	PAM_211 (ribosomal protein L24)	AYWB_511 (LSU ribosomal protein L24P)
Aocu_13590 (50S ribosomal protein L14)	ACL_0097 (large subunit ribosomal protein L14 89019)	Apal_13400 (50S ribosomal protein L14)	Abra_02450 (50S ribosomal protein L14)	ATP_00351 (50S ribosomal protein L14)	PA0577 (50S ribosomal protein L14)	SLY_0378 (50S ribosomal protein L14)	PAM_210 (ribosomal protein L14)	AYWB_512 (LSU ribosomal protein L14P)
Aocu_13600 (30S ribosomal protein S17)	ACL_0096 (small subunit ribosomal protein S17 88737)	Apal_13410 (30S ribosomal protein S17)	Abra_02440 (30S ribosomal protein S17)	ATP_00350 (30S ribosomal protein S17)	PA0578 (30S ribosomal protein S17)	SLY_0379 (30S ribosomal protein S17)	PAM_209 (ribosomal protein S17)	AYWB_513 (SSU ribosomal protein S17P)
Aocu_13610 (50S ribosomal protein L29)	ACL_0095 (large subunit ribosomal protein L29 88534)	Apal_13420 (50S ribosomal protein L29)	Abra_02430 (50S ribosomal protein L29)	ATP_00349 (50S ribosomal protein L29)	PA0579 (50S ribosomal protein L29)	SLY_0380 (50S ribosomal protein L29)	PAM_208 (ribosomal protein L29)	AYWB_514 (LSU ribosomal protein L29P)
Aocu_13620 (50S ribosomal protein L16)	ACL_0094 (large subunit ribosomal protein L16 88121)	Apal_13430 (50S ribosomal protein L16)	Abra_02420 (50S ribosomal protein L16)	ATP_00348 (50S ribosomal protein L16)	PA0580 (50S ribosomal protein L16/L10E)	SLY_0381 (50S ribosomal protein L16)	PAM_207 (ribosomal protein L16/L10E)	AYWB_515 (LSU ribosomal protein L16P)
Aocu_13630 (30S ribosomal protein S3)	ACL_0093 (small subunit ribosomal protein S3 87345)	Apal_13440 (30S ribosomal protein S3)	Abra_02410 (30S ribosomal protein S3)	ATP_00347 (30S ribosomal protein S3)	PA0581 (30S ribosomal protein S3)	SLY_0382 (30S ribosomal protein S3)	PAM_206 (ribosomal protein S3)	AYWB_516 (SSU ribosomal protein S3P)
Aocu_13640 (50S ribosomal protein L22)	ACL_0092 (large subunit ribosomal protein L22 87002)	Apal_13450 (50S ribosomal protein L22)	Abra_02400 (50S ribosomal protein L22)	ATP_00346 (50S ribosomal protein L22)	PA0582 (50S ribosomal protein L22)	SLY_0383 (50S ribosomal protein L22)	PAM_205 (ribosomal protein L22)	AYWB_517 (LSU ribosomal protein L22P)
Aocu_13650 (30S ribosomal protein S19)	ACL_0091 (small subunit ribosomal protein S19 86711)	Apal_13460 (30S ribosomal protein S19)	Abra_02390 (30S ribosomal protein S19)	ATP_00345 (30S ribosomal protein S19)	PA0583 (30S ribosomal protein S19)	SLY_0384 (30S ribosomal protein S19)	PAM_204 (ribosomal protein S19)	AYWB_518 (SSU ribosomal protein S19)
Aocu_13660 (50S ribosomal protein L2)	ACL_0090 (large subunit ribosomal protein L2 85868)	Apal_13470 (50S ribosomal protein L2)	Abra_02380 (50S ribosomal protein L2)	ATP_00344 (50S ribosomal protein L2)	PA0584 (50S ribosomal protein L2)	SLY_0385 (50S ribosomal protein L2)	PAM_203 (ribosomal protein L2)	AYWB_519 (LSU ribosomal protein L2P)
Aocu_13670 (50S ribosomal protein L23)	ACL_0089 (large subunit ribosomal protein L23 85534)	Apal_13480 (50S ribosomal protein L23)	Abra_02370 (50S ribosomal protein L23)	ATP_00343 (50S ribosomal protein L23)	PA0585 (50S ribosomal protein L23)	SLY_0386 (50S ribosomal protein L23)	PAM_202 (ribosomal protein L23)	AYWB_520 (LSU ribosomal protein L23P)
Aocu_13680 (50S ribosomal protein L4)	ACL_0088 (large subunit ribosomal protein L4 84911)	Apal_13490 (50S ribosomal protein L4)	Abra_02360 (50S ribosomal protein L4)	ATP_00342 (50S ribosomal protein L4)	PA0586 (50S ribosomal protein L4)	SLY_0387 (50S ribosomal protein L4)	PAM_201 (ribosomal protein L4)	AYWB_521 (LSU ribosomal protein L1E)
Aocu_13690 (50S ribosomal protein L3)	ACL_0087 (large subunit ribosomal protein L3 84261)	Apal_13500 (50S ribosomal protein L3)	Abra_02350 (50S ribosomal protein L3)	ATP_00341 (50S ribosomal protein L3)	PA0587 (50S ribosomal protein L3)	SLY_0388 (50S ribosomal protein L3)	PAM_200 (ribosomal protein L3)	AYWB_522 (LSU ribosomal protein L3P)
Aocu_13700 (30S ribosomal protein S10)	ACL_0086 (small subunit ribosomal protein S10 83907)	Apal_13510 (30S ribosomal protein S10)	Abra_02340 (30S ribosomal protein S10)	ATP_00340 (30S ribosomal protein S10)	PA0588 (30S ribosomal protein S10)	SLY_0389 (30S ribosomal protein S10)	PAM_199 (ribosomal protein S10)	AYWB_524 (SSU ribosomal protein S10P)
Aocu_13800 (tRNA uridine 5-carboxymethylaminomethyl)	ACL_0063 (glucose inhibited division protein A 70225)	Apal_13600 (tRNA uridine 5-carboxymethylaminomethyl)	Abra_02260 (tRNA uridine 5-carboxymethylaminomethyl)	ATP_00137 (Glucose-inhibited division protein A)	PA0644 (Glucose inhibited division protein A)	SLY_0456 (tRNA uridine 5-carboxymethylaminomethyl)	PAM_268 (glucose inhibited division protein A)	AYWB_453 (glucose inhibited division protein A)
Aocu_13820 (hypothetical protein)	ACL_0061 (hypothetical membrane-bound protein 67563)	Apal_13620 (conserved hypothetical protein)	Abra_02240 (Hypothetical protein)	ATP_00138 (conserved hypothetical protein)	PA0643 (Conserved hypothetical protein)	SLY_0455 (hypothetical protein)	PAM_269 (hypothetical protein)	AYWB_452 (conserved hypothetical protein)
Aocu_13830 (Cytidine deaminase)	ACL_0059 (probable Zn dependent nucleoside deaminase 66914)	Apal_13640 (Probable Zn dependent nucleoside deaminase)	Abra_02180 (Cytidine/deoxycytidylate deaminase zinc-binding)	ATP_00139 (CMP/dCMP deaminase zinc-binding protein)	PA0712 (Cytidine/deoxycytidylate deaminase family)	SLY_0544 (Cytidine/Deoxycytidylate Deaminase Family)	PAM_103 (cytosine/adenosine deaminase)	AYWB_606 (cytosine deaminase)
Aocu_13840 (Thymidine kinase)	ACL_0058 (thymidine kinase 66334)	Apal_13650 (Thymidine kinase)	Abra_02170 (Thymidine kinase)	ATP_00140 (Thymidine kinase)	PA0713 (Thymidine kinase)	SLY_0545 (Thymidine kinase)	PAM_104 (thymidine kinase)	AYWB_605 (thymidine kinase)
Aocu_13850 (50S ribosomal protein L31)	ACL_0057 (large subunit ribosomal protein L31 66016)	Apal_13660 (50S ribosomal protein L31)	Abra_02160 (50S ribosomal protein L31)	ATP_00141 (50S ribosomal protein L31)	PA0714 (50S ribosomal protein L31)	SLY_0546 (50S ribosomal protein L31)	PAM_105 (ribosomal protein L31)	AYWB_604 (LSU ribosomal protein L31P)
Aocu_13950 (Serine hydroxymethyltransferase)	ACL_0047 (glycine hydroxymethyltransferase 57170)	Apal_13780 (Serine hydroxymethyltransferase (SHMT))	Abra_02040 (Glycine hydroxymethyltransferase)	ATP_00142 (Serine hydroxymethyltransferase)	PA0172 (Serine hydroxymethyltransferase)	SLY_0735 (Serine hydroxymethyltransferase)	PAM_181 (glycine hydroxymethyltransferase)	AYWB_538 (serine hydroxymethyltransferase)
Aocu_14100 (Inorganic pyrophosphatase)	ACL_0043 (inorganic pyrophosphatase 54835)	Apal_13800 (Inorganic pyrophosphatase (Pyrophosphate)	Abra_02010 (Inorganic pyrophosphatase)	ATP_00329 (Inorganic pyrophosphatase)	PA0602 (Inorganic pyrophosphatase)	SLY_0406 (Inorganic pyrophosphatase)	PAM_145 (inorganic pyrophosphatase)	AYWB_575 (Inorganic pyrophosphatase)
Aocu_14330 (Peptidyl-tRNA hydrolase)	ACL_0019 (peptidyl-tRNA hydrolase 21937)	Apal_00980 (Peptidyl-tRNA hydrolase)	Abra_00170 (Peptidyl-tRNA hydrolase (PTH))	ATP_00223 (Peptidyl-tRNA hydrolase)	PA0610 (Peptidyl-tRNA hydrolase)	SLY_0416 (Peptidyl-tRNA hydrolase)	PAM_152 (peptidyl-tRNA hydrolase)	AYWB_567 (peptidyl-tRNA hydrolase)
Aocu_14360 (Ribosomal RNA small subunit methyltransferase A)	ACL_0016 (dimethyladenosine transferase 19492)	Apal_00950 (Ribosomal RNA small subunit methyltransferase A)	Abra_00140 (Ribosomal RNA small subunit methyltransferase A)	ATP_00226 (Dimethyladenosine transferase)	PA0272 (Dimethyladenosine transferase)	SLY_0144 (Dimethyladenosine transferase)	PAM_731 (dimethyladenosine transferase)	AYWB_648 (dimethyladenosine transferase)
Aocu_14380 (HD domain-containing protein)	ACL_0014 (HD phosphohydrolase superfamily protein 17764)	Apal_00930 (HD phosphohydrolase superfamily protein)	Abra_00120 (HD phosphohydrolase superfamily protein)	ATP_00225 (HD superfamily phosphohydrolase)	PA0273 (HD superfamily phosphohydrolase)	SLY_0145 (HD Domain Protein)	PAM_730 (HD superfamily phosphohydrolase)	AYWB_647 (HD superfamily phosphohydrolase)
Aocu_14390 (similar to propanediol utilisation protein PduL)	ACL_0013 (propanediol utilization protein 17124)	Apal_00700 (phosphotranscacetylase similar to phosphate)	Abra_00110 (phosphotranscacetylase similar to phosphate)	ATP_00224 (CoA-phosphotransacetylase, similar to)	PA0274 (Putative propanediol utilization protein)	SLY_0146 (Propanediol Utilization Protein)	PAM_729 (conserved hypothetical protein)	AYWB_646 (propanediol utilisation protein PduL)
Aocu_14400 (Histidine triad (HIT) protein)	ACL_0012 (histidine triad (HIT) superfamily protein 16603)	Apal_00690 (Histidine triad (HIT) superfamily protein)	Abra_00100 (Histidine triad (HIT) superfamily protein)	ATP_00131 (Diadenosine tetraphosphate hydrolase (AppppA)	PA0705 (Diadenosine tetraphosphate hydrolase)	SLY_0537 (Protein hit)	PAM_630 (diadenosine tetraphosphate hydrolase)	AYWB_104 (asymmetrical bis(5'-nucleosyl)-tetraphosphatase)
Aocu_14430 (Serine--tRNA ligase)	ACL_0009 (seryl-tRNA synthetase 13187)	Apal_00660 (Seryl-tRNA synthetase)	Abra_00070 (Seryl-tRNA synthetase)	ATP_00132 (Seryl-tRNA synthetase)	PA0596 (Seryl-tRNA synthetase)	SLY_0397 (Seryl-tRNA synthetase)	PAM_083 (seryl-tRNA synthetase)	AYWB_632 (seryl-tRNA synthetase)
Aocu_14470 (Fructose-1,6-bisphosphate aldolase, class II)	ACL_1395 (ketose bisphosphate aldolase, class-II 1455016)	Apal_14030 (Fructose-1,6-bisphosphate aldolase)	Abra_16430 (Fructose-bisphosphate aldolase)	ATP_00109 (Fructose-bisphosphate aldolase)	PA0512 (Fructose-bisphosphate aldolase class II)	SLY_0299 (Fructose-bisphosphate aldolase)	PAM_172 (fructose/tagatose bisphosphate aldolase)	AYWB_547 (fructose bisphosphate aldolase)
Aocu_14480 (CTP synthase)	ACL_1396 (cytidine triphosphate (CTP) synthetase 1455956)	Apal_14040 (CTP synthase)	Abra_16440 (CTP synthase)	ATP_00049 (CTP synthase)	PA0628 (CTP synthase)	SLY_0438 (CTP synthase)	PAM_611 (CTP synthase)	AYWB_122 (CTP synthase)
Aocu_14490 (hypothetical protein)	ACL_1399 (hypothetical protein 1459728)	Apal_14090 (Putative DNA-directed RNA polymerase delta)	Abra_16450 (Putative DNA-directed RNA polymerase, delta)	ATP_00046 (Putative DNA-directed RNA polymerase, delta)	PA0625 (hypothetical protein)	SLY_0435 (hypothetical protein)	PAM_614 (hypothetical protein)	AYWB_119 (conserved hypothetical protein)
Aocu_14510 (Nucleoid-associated protein YbaB)	ACL_1401 (conserved hypothetical protein 1460968)	Apal_14110 (conserved hypothetical protein)	Abra_16490 (conserved hypothetical protein (UPF0133))	ATP_00044 (conserved hypothetical protein)	PA0624 (Conserved hypothetical protein)	SLY_0434 (hypothetical protein)	PAM_615 (uncharacterized BCR)	AYWB_118 (conserved hypothetical protein)
Aocu_14520 (DNA polymerase III, subunit gamma and tau)	ACL_1402 (DNA polymerase III, gamma and tau)	Apal_14120 (DNA polymerase III, gamma and tau subunit)	Abra_16500 (DNA polymerase III, gamma and tau subunit)	ATP_00043 (DNA polymerase III, tau subunit)	PA0623 (DNA polymerase III, gamma/tau subunit)	SLY_0433 (DNA polymerase III gamma/tau subunit)	PAM_617 (DNA polymerase III, gamma/tau subunit)	AYWB_117 (DNA polymerase III, gamma/tau subunit)
Aocu_14530 (tRNA modification GTPase MnmE)	ACL_1403 (tRNA modification GTPase 1463027)	Apal_14130 (tRNA modification GTPase MnmE)	Abra_16510 (tRNA modification GTPase MnmE)	ATP_00164 (tRNA modification GTPase)	PA0020 (tRNA modification GTPase)	SLY_0025 (tRNA modification GTPase trmE)	PAM_747 (tRNA modification GTPase)	AYWB_665 (tRNA modification GTPase)
Aocu_14550 (Phosphoesterase)	ACL_1405 (conserved hypothetical protein 1464974)	Apal_14160 (Phosphoesterase RecJ domain protein)	Abra_16550 (Exopolyphosphatase-related protein)	ATP_00163 (Exopolyphosphatase-related protein)	PA0021 (Phosphoesterase family protein)	SLY_0026 (Mgp-operon protein 1)	PAM_748 (exopolyphosphatase-related protein)	AYWB_666 (exopolyphosphatase-related protein)
Aocu_14600 (hypothetical protein)	ACL_1410 (ABC-type transport system, substrate-binding component 1472159)	Apal_14200 (ABC-type transport system, substrate-binding)	Abra_16920 (ABC-type (sugar) transport system,)	ATP_00162 (ABC-type sugar transport system (probably)	PA0022 (Sugar transport system substrate-binding)	SLY_0027 (Putative maltose/maltodextrin-binding protein)	PAM_749 (sugar-binding periplasmic protein)	AYWB_667 (putative maltose/maltodextrin-binding protein)
Aocu_14610 (ABC transporter, permease protein)	ACL_1411 (ABC-type transport system, permease component 1473648)	Apal_14210 (Sugar ABC superfamily transporter, permease)	Abra_16930 (ABC-type (sugar) transport system, permease)	ATP_00161 (ABC-type sugar transport system (probably)	PA0023 (Sugar transport system, permease protein)	SLY_0028 (putative ABC transporter permease protein)	PAM_750 (sugar permease)	AYWB_668 (ABC-type maltose transport system, permease)
Aocu_14620 (ABC transporter, permease protein)	ACL_1412 (ABC-type transport system, permease component 1474595)	Apal_14220 (Sugar ABC-type transport system, permease)	Abra_16940 (ABC-type transport system, permease component)	ATP_00160 (ABC-type sugar transport system (probably)	PA0024 (Sugar transport system, permease protein)	SLY_0029 (putative ABC transporter permease protein)	PAM_751 (ABC-type sugar transport system, permease)	AYWB_669 (maltose transport system permease protein MalF)
Aocu_14630 (ABC transporter, ATP-binding protein)	ACL_1413 (ABC-type transport system, ATPase component 1475518)	Apal_14230 (Sugar ABC transporter, ATP-binding protein))	Abra_16950 (ABC-type sugar transport system, ATPase)	ATP_00159 (ABC-type sugar transport system (probably)	PA0025 (ABC-type sugar transport system, ATPase)	SLY_0030 (Ferric cations import ATP-binding protein fbpC)	PAM_752 (ABC-type sugar transport system, ATPase)	AYWB_670 (ABC-type maltose/maltodextrin transport system,)
Aocu_14640 (Asparagine--tRNA ligase)	ACL_1427 (asparaginyl-tRNA synthetase 1490339)	Apal_14340 (Asparaginyl-tRNA synthetase)	Abra_16970 (Asparaginyl-tRNA synthetase)	ATP_00158 (Asparaginyl-tRNA synthetase)	PA0026 (Asparaginyl-tRNA synthetase)	SLY_0031 (Asparaginyl-tRNA synthetase)	PAM_754 (aspartyl/asparaginyl-tRNA synthetase)	AYWB_671 (aspartyl/asparaginyl-tRNA synthetase)
Aocu_14690 (Membrane protein insertase, YidC/Oxa1 family)	ACL_1431 (integral membrane protein 1494830)	Apal_14390 (Membrane insertion family protein, OxaA/YidC)	Abra_17020 (membrane insertion protein)	ATP_00380 (preprotein translocase subunit YidC)	PA0675 (Preprotein translocase subunit YidC)	SLY_0488 (Membrane protein oxaA 2 precursor)	PAM_249 (preprotein translocase subunit YidC)	AYWB_472 (60 kDa inner membrane protein)
Aocu_14700 (Ribonuclease P protein component)	ACL_1432 (ribonuclease P 1496305)	Apal_14400 (Ribonuclease P protein component)	Abra_17030 (Ribonuclease P protein component)	ATP_00379 (Ribonuclease P)	PA0676 (Ribonuclease P protein component)	SLY_0489 (Ribonuclease P protein component)	PAM_248 (ribonuclease P)	AYWB_473 (ribonuclease P)
Aocu_14710 (50S ribosomal protein L34)	ACL_1433 (large subunit ribosomal protein L34 1496758)	Apal_14410 (Ribosomal protein L34)	Abra_17040 (50S ribosomal protein L34)	ATP_00378 (50S ribosomal protein L34)	PA0677 (Ribosomal protein L34)	SLY_0490 (50S ribosomal protein L34)	PAM_247 (ribosomal protein L34)	AYWB_474 (LSU ribosomal protein L34P)

## Sheet: uniqueAcholeplasma
A. oculi	A. laidlawii	A. palmae	A. brassicae
Aocu_00040 (RNA-binding S4 domain protein)	ACL_0004 (conserved hypothetical protein 4478)	Apal_00040 (S4 domain protein YaaA)	Abra_00030 (RNA-binding protein)
Aocu_00050 (DNA recombination and repair protein RecF)	ACL_0005 (DNA replication and repair protein 4690)	Apal_00050 (DNA replication and repair protein RecF)	Abra_00040 (DNA replication and repair protein RecF)
Aocu_00120 (hypothetical protein, protein of unknown)	ACL_1390 (hypothetical protein 1451347)	Apal_08560 (conserved hypothetical protein)	Abra_11460 (conserved hypothetical protein)
Aocu_00140 (RNA-binding S4 domain containing protein)	ACL_1387 (S4 RNA-binding domain protein 1449112)	Apal_13980 (S4 RNA-binding domain protein)	Abra_16370 (RNA-binding S4 domain-containing protein)
Aocu_00160 (Hypoxanthine-guanine phosphoribosyltransferase)	ACL_1385 (hypoxanthine-guanine phosphoribosyltransferase 1446629)	Apal_13960 (Hypoxanthine-guanine phosphoribosyltransferase)	Abra_16350 (Hypoxanthine-guanine phosphoribosyltransferase)
Aocu_00180 (Septum formation protein Maf)	ACL_1383 (septum formation protein 1444766)	Apal_13940 (Septum formation protein Maf)	Abra_16330 (Septum formation protein Maf)
Aocu_00190 (Heat shock protein Hsp33, chaperonin)	ACL_1379 (molecular chaperone Hsp33 1441973)	Apal_13930 (33 kDa chaperonin (Heat shock protein 33)	Abra_16270 (33 kDa chaperonin (Heat shock protein 33)
Aocu_00200 (tRNA-dihydrouridine synthase DusA)	ACL_1378 (tRNA-dihydrouridine synthase 1440899)	Apal_13920 (tRNA-dihydrouridine synthase)	Abra_16260 (tRNA-dihydrouridine synthase DuS)
Aocu_00210 (Xanthine/uracil/vitamin C permease#)	ACL_1377 (xanthine/uracil/vitamin C permease 1439273)	Apal_12940 (Xanthine/uracil/vitamin C permease)	Abra_15190 (predicted xanthine/uracil permease)
Aocu_00220 (Xanthine/uracil/vitamin C permease#)	ACL_1371 (xanthine/uracil/vitamin C permease 1432752)	Apal_13040 (Xanthine/uracil/vitamin C permease)	Abra_02000 (predicted xanthine/uracil/vitamin C permease)
Aocu_00240 (GTP-binding protein, HflX subfamily)	ACL_1370 (GTP-binding protein, HflX subfamily 1431225)	Apal_01040 (GTP-binding protein, HflX subfamily)	Abra_16240 (GTP-binding protein, HflX subfamily)
Aocu_00250 (Transcriptional regulator, HxlR family)	ACL_1369 (conserved hypothetical protein 1430936)	Apal_00500 (Transcriptional regulator, HxlR family protein)	Abra_14510 (Predicted transcriptional regulator)
Aocu_00280 (Diguanylate cyclase/phosphodiesterase with PAS)	ACL_1366 (membrane-anchored GGDEF domain protein 1428167)	Apal_01070 (diguanylate cyclase/phosphodiesterase with)	Abra_16200 (Diguanylate cyclase/phosphodiesterase with PAS)
Aocu_00290 (5-formyltetrahydrofolate cyclo-ligase)	ACL_1365 (5-formyltetrahydrofolate cyclo-ligase 1427643)	Apal_01080 (5-formyltetrahydrofolate cyclo-ligase)	Abra_16190 (putative 5-formyltetrahydrofolate cyclo-ligase)
Aocu_00300 (hypothetical protein with unknown function)	ACL_1364 (conserved hypothetical protein 1427345)	Apal_01090 (conserved hypothetical protein (DUF1027))	Abra_16170 (conserved hypothetical protein)
Aocu_00310 (nitrogen-fixing protein NifU)	ACL_1363 (NifU-like domain protein 1427077)	Apal_01100 (NifU-like domain protein)	Abra_16160 (NifU-like domain protein)
Aocu_00320 (Acid phosphatase/vanadium-dependent)	ACL_1362 (integral membrane protein 1426614)	Apal_01110 (conserved hypothetical protein)	Abra_16150 (similar toi acid phosphatase/vanadium-dependent)
Aocu_00340 (RNA-binding S1 domain protein)	ACL_1359 (RNA-binding S1 domain protein 1424736)	Apal_01160 (RNA-binding S1 domain protein)	Abra_16120 (Ribosomal protein S1, RNA binding domain)
Aocu_00380 (Ribosomal-protein-alanine acetyltransferase)	ACL_1355 (ribosomal-protein-alanine N-acetyltransferase 1422033)	Apal_01200 (Ribosomal-protein-alanine N-acetyltransferase)	Abra_16020 (Ribosomal-protein-alanine acetyltransferase)
Aocu_00450 (ATP-dependent DNA helicase UvrD/REP type)	ACL_1349 (DNA helicase, UvrD/REP type 1409960)	Apal_01300 (DNA helicase, UvrD/REP type)	Abra_15980 (ATP-dependent DNA helicase, UvrD/REP)
Aocu_00490 (HPr(Ser) kinase/phosphorylase)	ACL_1345 (Hpr serine kinase 1403637)	Apal_01340 (HPr kinase/phosphorylase (HPrK/P))	Abra_15940 (HPr(Ser) kinase/phosphorylase)
Aocu_00500 (Prolipoprotein diacylglyceryl transferase)	ACL_1344 (bipartite protein)	Apal_01350 (Bipartite prolipoprotein diacylglyceryl)	Abra_15930 (Bipartite prolipoprotein diacylglyceryl)
Aocu_00510 (Pyridine nucleotide-disulphide oxidoreductase,)	ACL_1343 (thioredoxin reductase 1401205)	Apal_01360 (Thioredoxin reductase)	Abra_15910 (Thioredoxin reductase)
Aocu_00550 (Tex protein-related transcription accessory)	ACL_1339 (Tex protein-related transcription accessory protein (S1)	Apal_01400 (Tex protein-related transcription accessory)	Abra_15870 (Tex protein-related transcription accessory)
Aocu_00860 (Lysine decarboxylase)	ACL_1317 (lysine decarboxylase 1374513)	Apal_01470 (Lysine decarboxylase)	Abra_05590 (Lysine decarboxylase)
Aocu_00870 (Putative agmatinase#)	ACL_1316 (putative agmatinase 1373647)	Apal_01480 (Putative agmatinase)	Abra_05600 (Putative agmatinase)
Aocu_00960 (Diacylglycerol/lipid kinase)	ACL_1306 (sphingosine kinase 1364073)	Apal_01620 (Sphingosine kinase)	Abra_14750 (conserved hypothetcial protein)
Aocu_00970 (ABC transporter, ATP-binding protein)	ACL_1305 (ABC-type transport system, ATPase component 1363152)	Apal_01650 (ABC-type transport system, ATPase component)	Abra_11870 (ABC transporter, ATPase component)
Aocu_00980 (Doxorubicin resistance ABC transporter, permease)	ACL_1304 (integral membrane protein 1362260)	Apal_01660 (ABC-2 transporter permease protein)	Abra_11860 (ABC-2 type transporter)
Aocu_00990 (Phosphate ABC transporter, periplasmic)	ACL_1303 (ABC-type transport system, substrate-binding component 1361217)	Apal_01670 (ABC-type phosphate transport system,)	Abra_11750 (Phosphate ABC transporter, phosphate-binding)
Aocu_01000 (Phosphate transport system permease protein)	ACL_1302 (ABC-type transport system, permease component 1360241)	Apal_01680 (Phosphate ABC superfamily ATP binding cassette)	Abra_11740 (Phosphate ABC superfamily ATP binding cassette)
Aocu_01010 (Phosphate transport system permease protein)	ACL_1301 (ABC-type transport system, permease component 1359037)	Apal_01690 (ABC-type transport system, permease component)	Abra_11730 (Phosphate ABC transporter, permease protein)
Aocu_01020 (Phosphate transport ATP-binding protein PstB)	ACL_1300 (ABC-type transport system, ATPase component 1358273)	Apal_01700 (ABC-type phosphate transport system, ATPase)	Abra_11720 (Phosphate ABC transporter, ATP-binding protein)
Aocu_01030 (Phosphate transport system regulatory protein)	ACL_1299 (phosphate uptake regulator 1357589)	Apal_01710 (Phosphate uptake regulator)	Abra_11710 (Phosphate uptake regulator)
Aocu_01040 (Response regulators consisting of a CheY-like)	ACL_1298 (two-component system, OmpR family, response regulator)	Apal_01720 (putative two-component system, response)	Abra_06500 (Two-component system, response regulator similar)
Aocu_01050 (Signal transduction histidine kinase)	ACL_1297 (two-component system, OmpR family, sensor histidine)	Apal_01730 (Two-component system, sensor histidine kinase)	Abra_06510 (Two-component system, OmpR family, sensor)
Aocu_01080 (Ribonucleoside-triphosphate reductase,)	ACL_1293 (ribonucleoside-triphosphate reductase, anaerobic 1350067)	Apal_01740 (Ribonucleoside-triphosphate reductase,)	Abra_16320 (Ribonucleoside-triphosphate reductase,)
Aocu_01090 (Ribonucleoside-triphosphate reductase)	ACL_1292 (ribonucleoside-triphosphate reductase activating, anaerobic 1349571)	Apal_01750 (Anaerobic ribonucleoside-triphosphate)	Abra_16310 (Anaerobic ribonucleoside-triphosphate)
Aocu_02130 (Prephenate dehydratase)	ACL_0562 (prephenate dehydratase 599403)	Apal_01280 (Prephenate dehydratase)	Abra_10490 (Prephenate dehydratase)
Aocu_02210 (Mutator MutX protein)	ACL_1244 (MutT/NUDIX hydrolase 1296261)	Apal_09230 (MutT/NUDIX family protein)	Abra_05040 (Mutator protein)
Aocu_02350 (K+-dependent Na+/Ca+ exchanger)	ACL_1330 (sodium/calcium exchanger 1387385)	Apal_10390 (Sodium/calcium antiporter)	Abra_12790 (K+-dependent Na+/Ca+ exchanger-like protein)
Aocu_02570 (Deoxyribodipyrimidine photolyase, type II)	ACL_1426 (deoxyribodipyrimidine photolyase 1488954)	Apal_02100 (deoxyribodipyrimidine photolyase)	Abra_12040 (Deoxyribodipyrimidine photolyase)
Aocu_02590 (Phosphatidate cytidylyltransferase)	ACL_1417 (integral membrane protein 1480788)	Apal_10520 (hypothetical protein, similar to phosphatidate)	Abra_13740 (Phosphatidate cytidylyltransferase)
Aocu_02600 (Phytoene desaturase)	ACL_1416 (phytoene dehydrogenase 1479285)	Apal_10540 (phytoene desaturase)	Abra_13760 (Phytoene desaturase)
Aocu_02610 (Squalene/Phytoene synthase)	ACL_1415 (phytoene synthase 1478425)	Apal_10530 (Phytoene synthase (PSY))	Abra_13750 (Phytoene synthase)
Aocu_02620 (hypothetical protein with unknown function)	ACL_1414 (integral membrane protein 1477615)	Apal_10510 (conserved hypothetical protein)	Abra_13730 (Integral membrane protein)
Aocu_02660 (Peptidase family S41 protein)	ACL_1225 (putative surface-anchored peptidase, S41 family 1274989)	Apal_02150 (hypothetical protein)	Abra_13990 (Peptidase, S41 family)
Aocu_02720 (hypothetical protein, containing three)	ACL_1320 (hypothetical surface-anchored protein 1377669)	Apal_02230 (hypothetical protein)	Abra_15320 (conserved hypothetical protein)
Aocu_02730 (hypothetical protein)	ACL_1218 (hypothetical membrane-anchored protein 1266422)	Apal_02300 (hypothetical protein)	Abra_13920 (Hypothetical protein)
Aocu_02740 (hypothetical protein)	ACL_1224 (integral membrane protein 1274578)	Apal_02170 (hypothetical protein)	Abra_13980 (hypothetical protein)
Aocu_02760 (Iron-sulfur cluster assembly SUF system, ATPase)	ACL_1217 (SUF system FeS cluster assembly protein)	Apal_02250 (SUF system FeS cluster assembly protein)	Abra_13910 (Suf system FeS cluster assembly protein)
Aocu_02770 (Iron-sulfur cluster assembly SUF system SufD)	ACL_1216 (SUF system FeS cluster assembly protein,)	Apal_02260 (SUF system FeS cluster assembly protein)	Abra_13900 (FeS assembly protein SufD)
Aocu_02800 (Iron-sulfur cluster assembly SUF system SufB)	ACL_1213 (SUF system FeS cluster assembly protein)	Apal_02290 (SUF system FeS cluster assembly protein)	Abra_13870 (SUF system FeS cluster assembly protein)
Aocu_02890 (Competence protein ComK#)	ACL_1210 (hypothetical protein 1258915)	Apal_02330 (predicted competence protein ComK)	Abra_13820 (competence transcription factor ComK)
Aocu_02910 (Cro/Cl family transcriptional regulator with)	ACL_1208 (transcriptional regulator, XRE family 1257077)	Apal_02350 (Transcriptional regulator)	Abra_13800 (Transcriptional regulator)
Aocu_02920 (Phosphotransferase system (PTS), phosphocarrier)	ACL_1207 (phosphotransferase system, phosphocarrier protein 1256811)	Apal_02360 (Phosphotransferase system, phosphocarrier)	Abra_13790 (phosphocarrier protein HPr (serine)
Aocu_02960 (GAF domain-containing protein)	ACL_1199 (conserved hypothetical protein 1250611)	Apal_02410 (conserved hypothetical protein)	Abra_13670 (conserved hypothetical protein)
Aocu_02990 (Xylose isomerase-like protein)	ACL_1196 (hypothetical protein 1247638)	Apal_02440 (Xylose isomerase)	Abra_13640 (hypothetical protein)
Aocu_03010 (Peptide deformylase)	ACL_1194 (peptide deformylase 1245120)	Apal_02450 (Peptide deformylase)	Abra_13620 (Peptide deformylase)
Aocu_03020 (Pseudouridine synthase RsuA)	ACL_1193 (ribosomal small subunit pseudouridine synthase 1244372)	Apal_02460 (Ribosomal small subunit pseudouridine synthase)	Abra_12130 (putative pseudouridine synthase)
Aocu_03030 (hypothetical protein)	ACL_1192 (hypothetical protein 1244137)	Apal_02480 (conserved hypothetical protein (UPF0298))	Abra_13600 (hypothetical protein (UPF0298))
Aocu_03050 (RNA binding protein)	ACL_1190 (conserved hypothetical protein 1243540)	Apal_02510 (conserved hypothetical protein)	Abra_13580 (conserved hypothetical protein)
Aocu_03090 (Transcriptional regulator, LacI family)	ACL_1186 (transcriptional regulator, LacI family 1240718)	Apal_02550 (Transcriptional regulator, LacI family)	Abra_13540 (Transcriptional regulator, LacI family)
Aocu_03130 (Oligoendopeptidase F)	ACL_1181 (oligoendopeptidase F 1233554)	Apal_02630 (Oligoendopeptidase F)	Abra_13490 (Oligoendopeptidase F)
Aocu_03150 (uncharacterized protein family YjbK)	ACL_1177 (conserved hypothetical protein 1230252)	Apal_02650 (Adenylate cyclase)	Abra_13470 (Adenylate cyclase)
Aocu_03180 (V-type ATP synthase subunit C)	ACL_1174 (V-type H+-transporting ATPase, subunit C 1227544)	Apal_04260 (cation exporting V-type ATPase, subunit C)	Abra_05750 (cation exporting V-type ATPase, subunit C)
Aocu_03190 (V-type ATP synthase subunit I)	ACL_1173 (V-type H+-transporting ATPase, subunit I 1225622)	Apal_04280 (cation exporting V-type ATPase, subunit I)	Abra_05760 (cation exporting V-type ATPase, subunit I)
Aocu_03200 (V-type ATP synthase subunit K)	ACL_1172 (integral membrane protein 1225157)	Apal_04290 (cation exporting V-type ATPase, subunit K)	Abra_05770 (cation exporting V-type ATPase, subunit K)
Aocu_03210 (V-type ATP synthase subunit F)	ACL_1171 (V-type H+-transporting ATPase, subunit F 1224826)	Apal_04300 (cation exporting V-type ATPase, subunit F)	Abra_05780 (cation exporting V-type ATPase, subunit G)
Aocu_03220 (V-type ATP synthase subunit E)	ACL_1170 (V-type H+-transporting ATPase, subunit E, probable)	Apal_04310 (cation exporting V-type ATPase, subunit E)	Abra_05790 (cation exporting V-type ATPase, subunit E)
Aocu_03230 (V-type ATP synthase subunit A)	ACL_1169 (V-type H+-transporting ATPase, subunit A 1222497)	Apal_04320 (cation exporting V-type ATPase, subunit A)	Abra_05800 (cation exporting V-type ATPase, subunit A)
Aocu_03240 (V-type ATP synthase subunit B)	ACL_1168 (V-type H+-transporting ATPase, subunit B 1221043)	Apal_04330 (cation exporting V-type ATPase, subunit B)	Abra_05810 (cation exporting V-type ATPase, subunit B)
Aocu_03250 (V-type ATP synthase subunit D)	ACL_1167 (V-type H+-transporting ATPase, subunit D 1220404)	Apal_04340 (cation exporting V-type ATPase, subunit D)	Abra_05820 (cation exporting V-type ATP ATPase, subunit D)
Aocu_03280 (ECF transporter, substrate-specific component)	ACL_1164 (integral membrane protein 1218409)	Apal_02690 (conserved hypothetical protein)	Abra_13420 (hypothetical protein)
Aocu_03300 (Methylenetetrahydrofolate--tRNA-(uracil-5-)-methyltransferase)	ACL_1161 (glucose inhibited division protein 1215911)	Apal_02700 (Methylenetetrahydrofolate--tRNA-(uracil-5-)-methyltransferase)	Abra_13350 (Methylenetetrahydrofolate--tRNA-(uracil-5-)-methyltransferase)
Aocu_03310 (Tyrosine recombinase XerC)	ACL_1160 (integrase/recombinase, XerD-like protein 1214989)	Apal_02710 (predicted integrase)	Abra_13340 (Tyrosine recombinase xerC)
Aocu_03320 (NUDIX hydrolase superfamily protein)	ACL_1159 (NUDIX hydrolase superfamily protein 1214490)	Apal_14240 (NUDIX hydrolase)	Abra_13330 (MutT/NUDIX family protein)
Aocu_03410 (Undecaprenyl pyrophosphate synthetase)	ACL_1150 (undecaprenyl pyrophosphate synthetase 1208043)	Apal_02770 (Undecaprenyl pyrophosphate synthetase)	Abra_13230 (Undecaprenyl pyrophosphate synthetase)
Aocu_03430 (Membrane-associated metallopeptidase, M50)	ACL_1148 (membrane-associated metallopeptidase, M50 family 1205514)	Apal_02790 (Membrane-associated metallopeptidase, M50)	Abra_13200 (Membrane-associated metallopeptidase, M50)
Aocu_03440 (Uridine kinase)	ACL_1139 (uridine kinase 1198216)	Apal_02810 (Uridine kinase)	Abra_13160 (Uridine kinase)
Aocu_03450 (5'-methylthioadenosine/S-adenosylhomocysteine)	ACL_1138 (5'-methylthioadenosine/S-adenosylhomocysteine nucleosidase 1197590)	Apal_02820 (5\'-methylthioadenosine/S-adenosylhomocysteine)	Abra_13150 (5\'-methylthioadenosine/S-adenosylhomocysteine)
Aocu_03480 (Copper-transporting P-type ATPase)	ACL_1132 (cation transport ATPase 1194202)	Apal_08860 (Copper-exporting ATPase, P-type ATPase)	Abra_09200 (Copper-translocating P-type ATPase)
Aocu_03570 (ATP-dependent protease ClpB)	ACL_1124 (ATP-dependent Clp protease ATP-binding subunit 1186761)	Apal_03010 (ATP-dependent Clp protease ATP-binding subunit)	Abra_13050 (ATP-dependent Clp protease ATP-binding subunit,)
Aocu_03600 (precited cellulosome enzyme#)	ACL_1119 (large hypothetical protein 1166312)	Apal_06700 (conserved hypothetical protein (predicted large)	Abra_14440 (precited cellulosome enzyme)
Aocu_03610 (Cadherin-like beta sandwich domain containing)	ACL_1118 (large hypothetical surface-anchored protein 1156048)	Apal_06710 (conserved hypothetical protein (large)	Abra_14430 (hypothetical protein)
Aocu_03630 (P-loop containing nucleoside triphosphate)	ACL_1116 (hypothetical surface-anchored protein 1153282)	Apal_06730 (conserved hypothetical protein (hypothetical)	Abra_14410 (conserved hypothetical protein)
Aocu_03650 (Aldehyde dehydrogenase)	ACL_1329 (aldehyde dehydrogenase 1385929)	Apal_05530 (Aldehyde dehydrogenase)	Abra_12140 (Aldehyde dehydrogenase)
Aocu_03760 (ABC transporter, ATP-binding protein)	ACL_1103 (ABC-type transport system, ATPase component 1139954)	Apal_07860 (ABC transporter, ATP-binding protein)	Abra_11430 (ABC transporter related protein, ATPase)
Aocu_03780 (Methylated-DNA--protein-cysteine)	ACL_1101 (methylated-DNA-(protein)-cysteine S-methyltransferase 1138568)	Apal_09190 (similar to methylated-DNA--protein-cysteine)	Abra_09620 (Methylated DNA-protein cysteine)
Aocu_03790 (Zinc ABC transporter, periplasmic-binding)	ACL_1100 (ABC-type transport system, substrate-binding protein 1137550)	Apal_06010 (Metal ion ABC transport system, periplasmic)	Abra_06040 (ABC-type Mn2+/Zn2+ transport system, periplasmic)
Aocu_03800 (Zinc ABC transporter, ATP-binding protein ZnuC)	ACL_1099 (ABC-type transport system, ATPase component 1136850)	Apal_06000 (Metal ion ABC transport systems, ATPase)	Abra_06030 (ABC-type Mn2+/Zn2+ transport systems,)
Aocu_03810 (Zinc ABC transporter, permease protein ZnuB)	ACL_1098 (ABC-type transport system, permease component 1136042)	Apal_05990 (Metal ion ABC transport systems, permease)	Abra_06020 (ABC-type Mn2+/Zn2+ transport systems, permease)
Aocu_03820 (Ferric uptake regulation protein FUR)	ACL_1097 (transcriptional regulator, Fur family 1135676)	Apal_04490 (Ferric-uptake regulator)	Abra_06010 (Transcriptional regulator, Fur family)
Aocu_03830 (Flavin oxidoreductase/NADH oxidase)	ACL_1096 (NADH)	Apal_03720 (flavin oxidoreductase/NADH oxidase)	Abra_09220 (NADPH dehydrogenase)
Aocu_03840 (Alanine dehydrogenase)	ACL_1095 (alanine dehydrogenase 1133242)	Apal_02600 (Alanine dehydrogenase)	Abra_12600 (Alanine dehydrogenase)
Aocu_03860 (Transcriptional regulator, LacI family)	ACL_0035 (transcriptional regulator, LacI family 40937)	Apal_09560 (Transcriptional regulator, LacI family)	Abra_04500 (Transcriptional regulator, LacI family)
Aocu_03870 (putative ABC transporter, periplasmatic-binding)	ACL_0036 (hypothetical protein 41986)	Apal_09550 (Carbohydrate ABC transporter substrate-binding)	Abra_04510 (conserved hypothetical protein)
Aocu_03880 (ABC transporter, binding and permease component)	ACL_0037 (ABC-type transport system, permease component 43497)	Apal_09540 (ABC-type transport system, permease component)	Abra_04520 (ABC transporter, permease (probably sugar)
Aocu_03890 (ABC transporter, binding and permease component)	ACL_0038 (ABC-type transport system, permease component 44453)	Apal_09530 (ABC-type transport system, permease component)	Abra_04530 (ABC transporter, permease)
Aocu_03900 (Cellobiose phosphorylase)	ACL_0039 (conserved hypothetical protein 45347)	Apal_09520 (Cellobiose phosphorylase)	Abra_04540 (Cellobiose phosphorylase)
Aocu_03920 (predicted O-antigen ligase like membrane)	ACL_1094 (integral membrane protein 1131816)	Apal_11840 (O-antigen ligase-related family protein)	Abra_12420 (predicted O-antigen ligase-related protein)
Aocu_03990 (Pectin lyase with invasin/intimin cell adhesion)	ACL_0520 (Ig-like domains protein 544665)	Apal_06020 (hypothetical protein containing Invasin/intimin)	Abra_15640 (hypothetical protein)
Aocu_04000 (6-Phosphofructokinase)	ACL_1092 (6-phosphofructokinase 1128970)	Apal_11830 (6-phosphofructokinase)	Abra_12780 (6-phosphofructokinase)
Aocu_04040 (Polysaccharide biosynthesis protein CapD-like)	ACL_1089 (surface-anchored NAD dependent sugar epimerase, predicted)	Apal_11420 (Surface-anchored NAD dependent sugar epimerase)	Abra_00290 (Surface-anchored NAD dependent sugar epimerase,)
Aocu_04100 (UDP-glucose 4-epimerase GalE)	ACL_1052 (UDP-glucose 4-epimerase 1081303)	Apal_11850 (UDP-glucose 4-epimerase)	Abra_01930 (UDP-glucose 4-epimerase)
Aocu_04110 (C-Methyltransferase)	ACL_1051 (transcriptional regulator, MarR family 1080213)	Apal_11220 (putative transcriptional regulator)	Abra_00770 (Transcriptional regulator, MarR family)
Aocu_04120 (UDP-phosphate galactose phosphotransferase)	ACL_1049 (surface-anchored sugar transferase 1078466)	Apal_11210 (Sugar transferase)	Abra_00790 (Undecaprenyl-phosphate galactose)
Aocu_04270 (Phosphoglucosamine mutase)	ACL_1037 (phosphoglucosamine mutase 1065150)	Apal_05240 (Phosphoglucosamine mutase)	Abra_00310 (Phosphoglucosamine mutase)
Aocu_04280 (Bifunctional protein,)	ACL_1036 (UDP-N-acetylglucosamine pyrophosphorylase 1063765)	Apal_05250 (Bifunctional protein GlmU)	Abra_00320 (Bifunctional protein, UDP-N-acetylglucosamine)
Aocu_04300 (SGNH hydrolase-type esterase domain containing)	ACL_1033 (esterase, SGNH hydrolase-type 1059494)	Apal_11780 (Esterase, SGNH hydrolase-type)	Abra_04220 (Lipolytic protein G-D-S-L family)
Aocu_04310 (Potassium uptake protein, integral membrane)	ACL_1026 (trk system potassium uptake protein TrkG)	Apal_11520 (Trk system potassium uptake protein TrkG)	Abra_05900 (K+-transporting ATPase)
Aocu_04320 (Potassium uptake protein, NAD-binding component)	ACL_1025 (trk system potassium uptake protein TrkA)	Apal_11510 (Trk system potassium uptake protein TrkA)	Abra_09950 (Trk family potassium (K+ transporter, NAD+)
Aocu_04530 (Oligoendopeptidase F)	ACL_1021 (peptidase M3B, oligoendopeptidase F 1044873)	Apal_11430 (Oligoendopeptidase, pepF/M3 family)	Abra_12700 (Peptidase M3B, oligoendopeptidase F)
Aocu_04570 (DAK1/DegV-like protein)	ACL_1017 (conserved hypothetical protein 1041787)	Apal_05580 (DegV family protein)	Abra_11110 (DegV family protein)
Aocu_04580 (NYN and OST-HTH domain containing protein)	ACL_1016 (conserved hypothetical protein 1041062)	Apal_05590 (conserved hypothetical protein)	Abra_01510 (hypothetical protein)
Aocu_04700 (Diguanylate cyclase/Phosphodiesterase)	ACL_0447 (membrane-anchored GGDEF domain protein 468193)	Apal_11870 (hypothetical protein containing PAS domain)	Abra_11580 (predicted diguanylate cyclase)
Aocu_04710 (Diguanylate cyclase/Phosphodiesterase)	ACL_1015 (surface-anchored signal transduction protein 1038582)	Apal_05350 (Diguanylate cyclase/phosphodiesterase)	Abra_09510 (Diguanylate cyclase/phosphodiesterase)
Aocu_04720 (Diguanylate cyclase/Phosphodiesterase)	ACL_1014 (surface-anchored signal transduction protein 1037185)	Apal_05360 (Diguanylate cyclase/phosphodiesterase)	Abra_09500 (Diguanylate cyclase/phosphodiesterase)
Aocu_04730 (hypothetical protein)	ACL_1013 (hypothetical surface-anchored protein 1036098)	Apal_05370 (conserved hypothetical protein)	Abra_09490 (conserved hypothetical protein)
Aocu_04740 (hypothetical protein)	ACL_1012 (hypothetical surface-anchored protein 1035158)	Apal_05380 (conserved hypothetical protein)	Abra_09480 (conserved hypothetical protein)
Aocu_04750 (hypothetical protein)	ACL_1011 (hypothetical surface-anchored protein 1034166)	Apal_05390 (conserved hypothetical protein)	Abra_09470 (conserved hypothetical protein)
Aocu_04760 (Peptidase S24/S26A/S26B)	ACL_1010 (hypothetical surface-anchored protein 1033369)	Apal_05400 (conserved hypothetical protein)	Abra_09450 (putative signal peptidase SipW (Serine)
Aocu_04770 (P-loop containing nucleoside triphosphate)	ACL_1009 (hypothetical surface-anchored protein 1031789)	Apal_05410 (conserved hypothetical protein)	Abra_09440 (conserved hypothetical protein)
Aocu_04780 (hypothetical protein)	ACL_1008 (hypothetical protein 1029992)	Apal_05420 (conserved hypothetical protein)	Abra_09430 (conserved hypothetical protein (DUF2357))
Aocu_04790 (Signal peptidase I)	ACL_1007 (hypothetical surface-anchored protein 1029402)	Apal_05430 (Signal peptidase I)	Abra_09410 (Signal peptidase SipW)
Aocu_04820 (Small-conductance mechanosensitive channel MscS)	ACL_1004 (mechanosensitive ion channel 1025558)	Apal_10140 (Mechanosensitive ion channel)	Abra_14790 (putative mechanosensitive ion channel protein)
Aocu_04880 (Tripeptide aminopeptidase/Peptidase T)	ACL_0998 (peptidase M20B, peptidase T 1019662)	Apal_05520 (Peptidase M20B, peptidase T)	Abra_12530 (Peptidase, M20 family)
Aocu_04930 (ABC type 1 transporter, permease protein)	ACL_0994 (ABC-type transport system, permease and ATPase)	Apal_05540 (ABC-type transport system, permease and ATPase)	Abra_12490 (ABC-type multidrug transport system, ATPase and)
Aocu_04940 (ABC type 1 transporter, ATP-binding/permease)	ACL_0993 (ABC-type transport system, permease and ATPase)	Apal_05550 (ABC-type transport system, permease and ATPase)	Abra_12480 (ABC-type transport system, permease and ATPase)
Aocu_05110 (putative Mn-dependent transcriptional regulator)	ACL_0743 (putative iron-dependent transcriptional regulator 786836)	Apal_05660 (Metal-dependent transcriptional regulator)	Abra_11960 (putative Mn-dependent transcriptional regulator)
Aocu_05120 (Magnesium transporter MgtE)	ACL_0965 (divalent cation transporter 988970)	Apal_06580 (Mg/Co/Ni transporter MgtE (contains CBS domain))	Abra_12470 (Magnesium (Mg2+) transporter)
Aocu_05130 (Magnesium transporter MgtE)	ACL_0964 (divalent cation transporter 987655)	Apal_06590 (Mg/Co/Ni transporter MgtE (contains CBS domain))	Abra_12460 (Mg2+ transporter (MgtE))
Aocu_05140 (6-phosphogluconate dehydrogenase,)	ACL_0963 (6-phosphogluconate dehydrogenase 986678)	Apal_05670 (6-phosphogluconate dehydrogenase)	Abra_15580 (6-phosphogluconate dehydrogenase,)
Aocu_05150 (Glucose-6-phosphate 1-dehydrogenase)	ACL_0962 (glucose-6-phosphate 1-dehydrogenase 985332)	Apal_05680 (Glucose-6-phosphate 1-dehydrogenase)	Abra_12630 (Glucose-6-phosphate 1-dehydrogenase)
Aocu_05180 (23S rRNA (uracil(1939)-C(5))-methyltransferase)	ACL_0440 (tRNA (uracil-5-)-methyltransferase, SAM dependent 461844)	Apal_05710 (23S rRNA (Uracil-5-)-methyltransferase RumA)	Abra_12430 (tRNA (Uracil-5-)-methyltransferase, SAM)
Aocu_05190 (Metallo-beta-lactamase superfamily protein)	ACL_0960 (hydrolase of the metallo-beta-lactamase superfamily 983065)	Apal_05730 (Zn-dependent hydrolase)	Abra_12410 (Hydrolase, beta-lactamase domain)
Aocu_05200 (Antibiotic biosynthesis monooxygenase)	ACL_0959 (hypothetical protein 982580)	Apal_05740 (conserved hypothetical protein)	Abra_11450 (conserved hypothetical protein)
Aocu_05210 (Ferric/Dicitrate ABC transporter, permease)	ACL_0958 (ABC-type transport system, permease component 981606)	Apal_05750 (iron chelate uptake ABC transporter, permease)	Abra_12340 (Iron chelate uptake ABC transporter, FeCT)
Aocu_05220 (Ferric/Dicitrate ABC transporter, permease)	ACL_0957 (ABC-type transport system, permease component 980618)	Apal_05760 (iron chelate uptake ABC transporter, permease)	Abra_12330 (Iron chelate uptake ABC transporter, permease)
Aocu_05230 (Ferric/Dicitrate ABC transporter, ATP-binding)	ACL_0956 (ABC-type transport system, ATPase component 979827)	Apal_05770 (iron chelate ABC transporter ATP-binding)	Abra_12320 (Iron chelate uptake ABC transporter, ATP-binding)
Aocu_05240 (Ferric/Dicitrate ABC transporter, periplasmatic)	ACL_0955 (ABC-type transport system, substrate-binding component 978631)	Apal_05780 (iron chelate uptake ABC transporter,)	Abra_12310 (Iron chelate uptake ABC transporter, FeCT)
Aocu_05260 (Ribosomal RNA small subunit methyltransferase E)	ACL_0953 (conserved hypothetical protein 977550)	Apal_05810 (Ribosomal RNA small subunit methyltransferase E)	Abra_07090 (RNA methyltransferase, RsmE family)
Aocu_05280 (Phosphate starvation-inducible protein PhoH)	ACL_0951 (phosphate starvation-inducible protein 976145)	Apal_05830 (Phosphate starvation-inducible protein)	Abra_07110 (Phosphate starvation-inducible protein)
Aocu_05300 (Cytidine deaminase)	ACL_0949 (cytidine deaminase 975327)	Apal_05850 (Cytidine deaminase)	Abra_07130 (Cytidine deaminase (Cytidine aminohydrolase))
Aocu_05410 (NUDIX hydrolase)	ACL_0919 (NUDIX hydrolase superfamily protein 949756)	Apal_09170 (Hydrolase, NUDIX family)	Abra_06780 (Hydrolase, NUDIX family protein)
Aocu_05430 (hypothetical protein with unknown function)	ACL_0913 (conserved hypothetical protein 943590)	Apal_10860 (conserved hypothetical protein (DUF1836))	Abra_09870 (conserved hypothetical protein (DUF1836))
Aocu_05630 (Phosphoenolpyruvate-protein phosphotransferase)	ACL_0436 (phosphoenolpyruvate-protein kinase (PTS system EI component)	Apal_06140 (Phosphotransferase system (PTS) enzyme I)	Abra_02330 (Phosphoenolpyruvate-protein phosphotransferase)
Aocu_05940 (hypothetical surface-anchored protein)	ACL_0455 (hypothetical surface-anchored protein 477552)	Apal_08270 (conserved hypothetical protein)	Abra_12120 (Hypothetical protein)
Aocu_05980 (Biotin carboxyl carrier protein of acetyl-CoA)	ACL_0457 (acetyl-CoA carboxylase, biotin carboxyl carrier protein)	Apal_10990 (Acetyl-CoA carboxylase, biotin carboxyl carrier)	Abra_03590 (Acetyl-CoA carboxylase, biotin carboxyl carrier)
Aocu_05990 (Biotin carboxylase of acetyl-CoA carboxylase)	ACL_0458 (acetyl-CoA carboxylase, biotin carboxylase 483540)	Apal_10980 (Acetyl-CoA carboxylase, biotin carboxylase)	Abra_03600 (Acetyl-CoA carboxylase, biotin carboxylase)
Aocu_06000 (Acetyl-coenzyme A carboxyl transferase, beta)	ACL_0459 (acetyl-CoA carboxylase, beta subunit 484900)	Apal_10970 (Acetyl-coenzyme A carboxylase carboxyl)	Abra_03610 (Acetyl-coenzyme A carboxylase carboxyl)
Aocu_06010 (Acetyl-CoA carboxylase carboxyltransferase)	ACL_0460 (acetyl-CoA carboxylase, alpha subunit 485775)	Apal_10960 (Acetyl-coenzyme A carboxylase carboxyl)	Abra_03620 (Acetyl-coenzyme A carboxylase carboxyl)
Aocu_06020 (3-oxoacyl-(acyl-carrier-protein) synthase 3)	ACL_0461 (beta-ketoacyl-(acyl carrier protein) synthase III 486589)	Apal_10950 (3-oxoacyl-(acyl-carrier-protein) synthase 3)	Abra_03630 (3-oxoacyl-(acyl-carrier-protein) synthase)
Aocu_06030 (Enoyl-(acyl-carrier-protein) reductase)	ACL_0740 (2-nitropropane dioxygenase-like protein 784337)	Apal_10940 (putative enoyl-(acyl-carrier-protein) reductase)	Abra_03640 (putative enoyl-(acyl-carrier-protein) reductase)
Aocu_06040 (Malonyl CoA-acyl carrier protein transacylase)	ACL_0462 (malonyl CoA-acyl carrier protein transacylase 487531)	Apal_10930 (Malonyl CoA-(acyl-carrier-protein) transacylase)	Abra_03650 (Malonyl-CoA-(acyl-carrier-protein) transacylase)
Aocu_06050 (3-oxoacyl-(acyl-carrier protein) reductase)	ACL_0463 (beta-ketoacyl-(acyl carrier protein) reductase 488451)	Apal_10920 (3-oxoacyl-(acyl-carrier-protein) reductase)	Abra_03660 (3-oxoacyl-(acyl-carrier-protein) reductase)
Aocu_06060 (3-oxoacyl-(acyl-carrier-protein) synthase II)	ACL_0464 (beta-ketoacyl-(acyl carrier protein) synthetase 489212)	Apal_10910 (3-oxoacyl-(acyl-carrier-protein) synthase)	Abra_03670 (3-oxoacyl-(acyl-carrier-protein) synthase)
Aocu_06070 ((3R)-hydroxymyristoyl-(acyl carrier protein))	ACL_0465 (beta-hydroxyacyl-(acyl-carrier-protein) dehydratase 490453)	Apal_10900 (Beta-hydroxyacyl-(acyl-carrier-protein))	Abra_03680 (Beta-hydroxyacyl-(Acyl-carrier-protein))
Aocu_06080 (Biotin-(acetyl-CoA-carboxylase) ligase)	ACL_0466 (biotin-(acetyl-CoA-carboxylase) ligase 490884)	Apal_10890 (Biotin-(acetyl-CoA-carboxylase) ligase, probable)	Abra_03690 (Biotin-(acetyl-CoA-carboxylase) ligase, pat A)
Aocu_06100 (Ferredoxin--NADP reductase)	ACL_0467 (thioredoxin reductase 492035)	Apal_10870 (Pyridine nucleotide-disulfide oxidoreductase)	Abra_01840 (Ferredoxin-NADP reductase (FNR) (Fd-NADP+)
Aocu_06130 (Adenylosuccinate lyase)	ACL_1332 (adenylosuccinate lyase 1390334)	Apal_03580 (Adenylosuccinate lyase)	Abra_01980 (Adenylosuccinate lyase)
Aocu_06210 (Exodeoxyribonuclease VII, small subunit)	ACL_0477 (exodeoxyribonuclease VII small subunit 501001)	Apal_10730 (putative Exodeoxyribonuclease 7, small subunit)	Abra_11210 (putative exodeoxyribonuclease 7 small subunit)
Aocu_06220 (Haemolysin A#)	ACL_0478 (rRNA methyltransferase, putative 501183)	Apal_10720 (rRNA methyltransferase)	Abra_11190 (rRNA methyltransferase)
Aocu_06230 (DNA recombination/repair protein RecN)	ACL_0479 (DNA repair protein, ATPase 501885)	Apal_10710 (DNA repair protein, ATPase)	Abra_11180 (DNA repair protein, ATPase)
Aocu_06250 (DNA polymerase IV)	ACL_0480 (DNA polymerase IV 503790)	Apal_10700 (DNA polymerase IV)	Abra_11170 (DNA polymerase IV)
Aocu_06280 (hypothetical protein)	ACL_0483 (hypothetical membrane-anchored protein 507139)	Apal_10670 (conserved hypothetical protein)	Abra_11080 (hypothetical protein)
Aocu_06310 (Lysylphosphatidylglycerol)	ACL_0486 (integral membrane protein 509910)	Apal_10360 (predicted lysylphosphatidylglycerol synthetase)	Abra_11050 (conserved hypothetical protein)
Aocu_06350 (Phosphoenolpyruvate-dependent sugar)	ACL_0491 (integral membrane protein 513533)	Apal_10650 (conserved hypothetical protein)	Abra_10970 (conserved hypothetical protein)
Aocu_06360 (Nicotinate phosphoribosyltransferase)	ACL_0492 (nicotinate phosphoribosyltransferase 514790)	Apal_10630 (Nicotinate phosphoribosyltransferase)	Abra_09820 (Nicotinate phosphoribosyltransferase)
Aocu_06370 (Multi antimicrobial extrusion protein MatE)	ACL_0493 (MATE efflux family protein 516246)	Apal_10620 (Na+-driven multidrug efflux pump)	Abra_09800 (Na+-driven multidrug efflux pump)
Aocu_06380 (tRNA (cytidine/uridine-2'-O-)-methyltransferase)	ACL_0494 (RNA methyltransferase, TrmH family 517661)	Apal_10610 (Putative tRNA)	Abra_09780 (Putative tRNA)
Aocu_06460 (Branched-chain amino acid ABC transport system,)	ACL_0501 (ABC-type transport system, ligand-binding component 524154)	Apal_00430 (Pectin methylesterase)	Abra_09270 (putative branched-chain amino acid ABC)
Aocu_06470 (3-ketoacyl-CoA thiolase)	ACL_0503 (acetyl-CoA acetyltransferase, thiolase II 526905)	Apal_12020 (Acetyl-CoA acetyltransferase)	Abra_09340 (Acetyl-CoA C-acetyltransferase)
Aocu_06520 (Epoxide hydrolase-like protein)	ACL_0508 (alpha/beta hydrolase superfamily protein, MhpC-like protein)	Apal_13910 (Putative hydrolase)	Abra_09240 (putative 3-oxoadipate enol-lactonase)
Aocu_06530 (23S rRNA (uracil(1939)-C(5))-methyltransferase)	ACL_0509 (RNA methyltransferase, TrmA family 533101)	Apal_10580 (23S rRNA (Uracil-5-)-methyltransferase RumA)	Abra_09750 (23S rRNA (Uracil-5-)-methyltransferase RumA)
Aocu_06560 (ATP-dependent RNA helicase, DEAD/DEAH box)	ACL_0512 (ATP-dependent RNA helicase, superfamily II 535699)	Apal_10460 (ATP-dependent RNA helicase, superfamily II)	Abra_14970 (ATP-dependent RNA helicase, superfamily II)
Aocu_06570 (23S rRNA (uracil(1939)-C(5))-methyltransferase)	ACL_0513 (RNA methyltransferase, TrmA family 537193)	Apal_10450 (23S rRNA (Uracil-5-)-methyltransferase RumA)	Abra_04720 (23S rRNA (Uracil-5-)-methyltransferase)
Aocu_06620 (hypothetical protein with unknown function)	ACL_0524 (hypothetical protein 555582)	Apal_02980 (hypothetical protein))	Abra_13080 (hypothetical protein)
Aocu_06650 (Luciferase-like protein)	ACL_0527 (flavin monoxygenase 557684)	Apal_00520 (Luciferase-like monooxygenase)	Abra_15020 (Luciferase-like protein)
Aocu_06710 (Glucose kinase)	ACL_0532 (glucose/fructose kinase, ROK family 566203)	Apal_09360 (ROK family protein)	Abra_04050 (Transcriptional regulator/sugar kinase)
Aocu_06720 (Glycosyltransferase LafB)	ACL_0533 (glycosyltransferase 567109)	Apal_11070 (Glycosyltransferase CpoA)	Abra_16980 (1,2-diacylglycerol-3-glucose)
Aocu_06790 (GNAT family acetyltransferase)	ACL_0540 (acetyltransferase, GNAT family 575203)	Apal_09020 (predicted GCN5-related N-acetyltransferase)	Abra_09140 (GCN5-related N-acetyltransferase)
Aocu_06830 (hypothetical protein)	ACL_0545 (hypothetical membrane protein 581710)	Apal_12120 (conserved hypothetical protein)	Abra_12720 (conserved hypothetical protein)
Aocu_06840 (Transcriptional regulator, PadR family)	ACL_0546 (transcriptional regulator, PadR family 582733)	Apal_12130 (Transcriptional regulator, PadR family)	Abra_12730 (Transcriptional regulator, PadR family)
Aocu_06910 (hypothetical protein with unknown function)	ACL_0553 (hypothetical protein 589826)	Apal_06530 (conserved hypothetical protein (DUF177))	Abra_12280 (conserved hypothetical protein (DUF177))
Aocu_06950 (Phosphate acyltransferases PlsC)	ACL_0556 (bipartite protein)	Apal_09830 (probable Ferric-uptake regulator)	Abra_12230 (Phospholipid/glycerol acyltransferase domain)
Aocu_06960 (Cytidylyltransferase)	ACL_0557 (nicotinate nucleotide adenylyltransferase 592806)	Apal_09820 (Probable nicotinate-nucleotide)	Abra_12220 (nicotinate-nucleotide adenylyltransferase)
Aocu_06990 (RecD-like DNA helicase YrrC)	ACL_0560 (ATP-dependent exoDNAse (exonuclease V), alpha subunit)	Apal_09790 (ATP-dependent exoDNAse (Exonuclease V), alpha)	Abra_12180 (ATP-dependent exoDNAse (Exonuclease V), alpha)
Aocu_07010 (Glyoxalase/Bleomycin resistance)	ACL_0563 (glyoxalase domain protein 600343)	Apal_07900 (Glyoxalase domain protein)	Abra_14590 (Lactoylglutathione lyase)
Aocu_07020 (Glyoxalase/Bleomycin resistance)	ACL_0564 (glyoxalase family protein 601539)	Apal_07910 ((Putative ring-cleaving dioxygenase MhqA)	Abra_02630 (predicted glyoxalase/bleomycin resistance)
Aocu_07030 (Transcriptional regulator, MarR family)	ACL_0565 (transcriptional regulator, MarR family 602535)	Apal_07920 (Transcriptional regulator, MarR family)	Abra_02640 (Transcriptional regulator, MarR family)
Aocu_07040 (Phospholipase/carboxylesterase/thioesterase)	ACL_0566 (putative esterase 602978)	Apal_07930 (Phospholipase/carboxylesterase family protein)	Abra_14610 (Phospholipase/carboxylesterase family protein)
Aocu_07060 (DNA mistmatch repair protein MutT)	ACL_0568 (hydrolase, NUDIX family 604082)	Apal_07940 (predicted NUDIX hydrolase)	Abra_10550 (NUDIX hydrolase)
Aocu_07160 (hypothetical protein of unknown function)	ACL_0239 (hypothetical protein 235142)	Apal_06030 (conserved hypothetical protein (DUF1801))	Abra_04990 (hypothetical protein (DUF1801))
Aocu_07190 (Sucrose-6F-phosphate phosphohydrolase##)	ACL_0639 (HAD superfamily hydrolase 665685)	Apal_08570 (HAD superfamily hydrolase)	Abra_04980 (Sucrose-6F-phosphate phosphohydrolase domain)
Aocu_07220 (RNA pseudouridine synthase)	ACL_0647 (pseudouridylate synthase, 16S RNA-specific 674653)	Apal_10160 (Pseudouridine synthase RluB)	Abra_11560 (Putative pseudouridine synthase)
Aocu_07230 (GPR1/FUN34/yaaH family protein)	ACL_0648 (integral membrane protein 675607)	Apal_11030 (GPR1/FUN34/yaaH family protein)	Abra_09540 (GPR1/FUN34/yaaH family protein)
Aocu_07240 (Formate/nitrite transporter)	ACL_0652 (integral membrane protein 678970)	Apal_10810 (Formate/nitrite transporter superfamily protein)	Abra_09710 (predicted formate/nitrite transporter)
Aocu_07480 (Oxygen-independent coproporphyrinogen III)	ACL_0678 (oxygen-independent coproporphyrinogen III oxidase 712160)	Apal_08930 (Oxygen-independent coproporphyrinogen III)	Abra_08890 (Oxygen-independent coproporphyrinogen III)
Aocu_07500 (Phosphopentomutase)	ACL_0680 (phosphopentomutase 714150)	Apal_08910 (Phosphopentomutase)	Abra_08870 (Phosphopentomutase (Phosphodeoxyribomutase))
Aocu_07540 (Pyrimidine-nucleoside phosphorylase)	ACL_0683 (thymidine phosphorylase 718044)	Apal_08840 (thymidine phosphorylase)	Abra_07830 (thymidine phosphorylase)
Aocu_07560 (Phosphoglycerate mutase)	ACL_0685 (phosphoglycerate mutase 2 co-factor independent 719774)	Apal_08820 (Phosphoglycerate mutase 2, co-factor)	Abra_07820 (Phosphoglycerate mutase 2, co-factor)
Aocu_07630 (Single-stranded DNA-binding protein Ssb)	ACL_0694 (single-strand DNA-binding protein 726954)	Apal_08770 (Single-stranded DNA-binding protein)	Abra_07770 (Single-stranded DNA-binding protein)
Aocu_07640 (Peptidase, M16 family)	ACL_0696 (Zn-dependent peptidase 727988)	Apal_08760 (Peptidase M16 domain protein)	Abra_07760 (Peptidase, M16 family)
Aocu_07650 (Peptidase, M16 family)	ACL_0697 (peptidase M16 domain protein 728712)	Apal_08750 (Zn-dependent peptidase)	Abra_07750 (predicted metalloenzyme, LuxS/M16)
Aocu_07660 (Purine nucleoside phosphorylase )	ACL_0698 (purine-nucleoside phosphorylase 729926)	Apal_08740 (Purine-nucleoside phosphorylase DeoD)	Abra_07740 (Purine-nucleoside phosphorylase)
Aocu_07670 (Deoxyribose-phosphate aldolase)	ACL_0699 (2-deoxyribose-5-phosphate aldolase 730617)	Apal_08730 (Deoxyribose-phosphate aldolase)	Abra_07730 (Deoxyribose-phosphate aldolase)
Aocu_07680 (hypothetical protein)	ACL_0700 (hypothetical protein 731309)	Apal_08710 (Conserved hypothetical protein)	Abra_07710 (conserved hypothetical protein)
Aocu_07690 (5'/3'-nucleotidase SurE)	ACL_0701 (predicted acid phosphatase 732186)	Apal_08700 (5\'-nucleotidase SurE)	Abra_07700 (5\'-nucleotidase SurE (Nucleoside)
Aocu_07710 (Cell division protein SepF)	ACL_0703 (hypothetical protein 735831)	Apal_08680 (predicted cell division protein SepF)	Abra_07670 (Cell division protein SepF)
Aocu_07720 (#Hypothetical protein YggS, proline synthase)	ACL_0704 (conserved hypothetical protein 736157)	Apal_08670 (Predicted pyridoxal phosphate-dependent enzyme,)	Abra_07660 (Cell division protein YlmE)
Aocu_07740 (Cell division protein FtsZ)	ACL_0706 (FtsZ protein 737887)	Apal_08650 (Cell division protein FtsZ)	Abra_07640 (Cell division protein FtsZ)
Aocu_07750 (Queuine tRNA-ribosyltransferase)	ACL_0707 (queuine tRNA-ribosyltransferase 739069)	Apal_08640 (Queuine tRNA-ribosyltransferase)	Abra_07630 (Queuine tRNA-ribosyltransferase)
Aocu_07760 (QueT Transporter)	ACL_0708 (integral membrane protein 740298)	Apal_08630 (conserved hypothetical protein (DUF988))	Abra_07620 (conserved hypothetical protein)
Aocu_07770 (A/G-specific adenine glycosylase MutY)	ACL_0709 (A/G-specific adenine DNA glycosylase 740786)	Apal_08620 (A/G-specific adenine DNA glycosylase)	Abra_07600 (A/G-specific adenine DNA glycosylase)
Aocu_07790 (Proton/sodium-glutamate symporter)	ACL_0918 (sodium)	Apal_04350 (Sodium:dicarboxylate symporter)	Abra_14290 (sodium:dicarboxylate symporter family protein)
Aocu_07820 (Phosphoglycolate phosphatase)	ACL_0713 (phosphatase 746928)	Apal_08590 (Haloacid dehalogenase superfamily, subfamily IA)	Abra_06790 (predicte haloacid dehalogenase-like hydrolase)
Aocu_07990 (Beta-glucosidase)	ACL_0730 (glycosyl hydrolase, family 3-like protein 772994)	Apal_09310 (Glycosyl hydrolase, family 3-like protein)	Abra_09520 (Glycosyl hydrolase, family 3 protein)
Aocu_08060 (Oligoendopeptidase F)	ACL_0733 (oligoendopeptidase, M3 peptidase family 777277)	Apal_10220 (Oligoendopeptidase F-like protein)	Abra_12090 (Oligoendopeptidase F)
Aocu_08070 (Cro/C1-type transcriptional regulator)	ACL_0734 (integral membrane protein 779089)	Apal_08400 (hypothetical protein)	Abra_01370 (Putative phage regulator/ repressor protein)
Aocu_08110 (Zinc/iron permease)	ACL_0742 (GufA-like protein, putative zinc transporter 785888)	Apal_06600 (Zinc/iron permease)	Abra_06600 (Zinc/iron permease)
Aocu_08130 (hypothetical protein)	ACL_1318 (hypothetical membrane-anchored protein 1376116)	Apal_12950 (conserved hypothetical protein)	Abra_15200 (conserved hypothetical protein)
Aocu_08360 (Multidrug transporter MatE)	ACL_0768 (multi antimicrobial extrusion (MATE) family protein)	Apal_00220 (putative Na+-driven multidrug efflux pump)	Abra_06960 (Multi antimicrobial extrusion protein, MatE)
Aocu_08580 (HTH transcriptional regulator, ArsR)	ACL_1259 (transcriptional regulator, ArsR family 1315384)	Apal_08850 (Transcriptional regulator, ArsR family)	Abra_04880 (HTH transcriptional regulator, ArsR)
Aocu_08610 (Trp respressor/replication initiator TrpR)	ACL_0570 (hypothetical protein 605845)	Apal_06680 (Transposase, putative fragment)	Abra_12950 (conserved hypothetical protein)
Aocu_08850 (Restriction endonuclease, type I HsdS)	ACL_0590 (type I site-specific restriction-modification system, S)	Apal_03130 (Putative Restriction endonuclease S subunit)	Abra_16870 (Type I restriction-modification system)
Aocu_08880 (Recombinase)	ACL_0580 (serine recombinase 614634)	Apal_01800 (probable recombinase)	Abra_0485 (Serine recombinase, fragment)
Aocu_08900 (Cro/C1-type transcriptional regulator, XRE)	ACL_1279 (membrane-anchored DNA-binding protein, putative 1335070)	Apal_03020 (Predicted transcriptional regulator)	Abra_10950 (putative transcriptional regulator)
Aocu_08930 (ECF transporter, substrate-specific component)	ACL_0783 (integral membrane protein 820131)	Apal_07620 (conserved hypothetical protein)	Abra_08600 (Integral membrane protein)
Aocu_09110 (Mevalonate kinase#)	ACL_0800 (mevalonate kinase 836869)	Apal_09470 (Mevalonate kinase)	Abra_05470 (Galactokinase)
Aocu_09120 (Peptidyl-prolyl cis-trans isomerase B, PpiB)	ACL_0801 (peptidyl-prolyl cis-trans isomerase, cyclophilin-type 837893)	Apal_05720 (Peptidyl-prolyl cis-trans isomerase)	Abra_16520 (Peptidyl-prolyl cis-trans isomerase,)
Aocu_09210 (Endonuclease MutS2#)	ACL_0814 (DNA mismatch repair protein MutS2 849220)	Apal_09290 (DNA mismatch repair protein MutS)	Abra_09020 (DNA mismatch repair protein MutS, truncated)
Aocu_09240 (Lipoprotein signal peptidase)	ACL_0818 (signal peptidase II 853312)	Apal_09600 (Lipoprotein signal peptidase)	Abra_08190 (Lipoprotein signal peptidase)
Aocu_09260 (Lon protease)	ACL_0820 (hypothetical protein 854179)	Apal_09620 (Ribosomal protein S5 domain 2-type fold)	Abra_08170 (Predicted secreted protein containing a PDZ)
Aocu_09270 (dCMP deaminase)	ACL_0821 (deoxycytidylate deaminase 855143)	Apal_09630 (Deoxycytidylate deaminase)	Abra_08160 (Deoxycytidylate deaminase)
Aocu_09280 (Peptide methionine sulfoxide reductase MsrA)	ACL_0822 (methionine sulfoxide reductase A 855616)	Apal_09640 (Peptide methionine sulfoxide reductase MsrA)	Abra_08150 (Peptide methionine sulfoxide reductase MsrA)
Aocu_09310 (Acetyltransferase, GNAT family)	ACL_0825 (putative acetyltransferase, GNAT family 859075)	Apal_09670 (GCN5-related N-acetyltransferase)	Abra_08120 (GCN5-related N-acetyltransferase)
Aocu_09320 (hypothetical protein, uncharacterised UPF0118)	ACL_0826 (integral membrane protein 859897)	Apal_09680 (conserved hypothetical protein (UPF0118))	Abra_08110 (conserved hypothetical protein)
Aocu_09330 (D-tyrosyl-tRNA(Tyr) deacylase)	ACL_0827 (D-tyrosyl-tRNA(Tyr) deacylase 860968)	Apal_09690 (D-tyrosyl-tRNA(Tyr) deacylase)	Abra_08100 (D-tyrosyl-tRNA(Tyr) deacylase)
Aocu_09350 (Adenine phosphoribosyltransferase)	ACL_0829 (adenine phosphoribosyltransferase 863602)	Apal_09710 (Adenine phosphoribosyltransferase (APRT))	Abra_08080 (Adenine phosphoribosyltransferase)
Aocu_09410 (hypothetical protein)	ACL_0835 (hypothetical protein 869407)	Apal_07820 (Conserved hypothetical protein)	Abra_06110 (conserved hypothetical protein)
Aocu_09420 (NfeD-like protein)	ACL_0836 (hypothetical membrane-anchored protein 869783)	Apal_07810 (Nodulation efficiency family protein, NfeD)	Abra_06120 (putative nodulation efficiency protein D)
Aocu_09430 (Protein, QmcA-like)	ACL_0837 (conserved hypothetical surface-anchored protein 870243)	Apal_07790 (Conserved hypothetical protein)	Abra_06130 (conserved hypothetical protein)
Aocu_09450 (UTP--glucose-1-phosphate uridylyltransferase)	ACL_0839 (UDP glucose pyrophosphorylase 872493)	Apal_07730 (UDP glucose pyrophosphorylase)	Abra_08720 (UDP-glucose pyrophosphorylase)
Aocu_09460 (hypothetical protein)	ACL_0840 (hypothetical membrane protein 873350)	Apal_07720 (conserved hypothetical protein)	Abra_08710 (conserved hypothetical protein)
Aocu_09500 (ABC transporter, permease/ATP-binding protein)	ACL_0844 (ABC-type transport system, permease and ATPase)	Apal_06900 (ABC-type transport system, permease and ATPase)	Abra_05630 (ABC-type transport system, permease and ATPase)
Aocu_09510 (ABC transporter, permease/ATP-binding protein)	ACL_0845 (ABC-type transport system, permease and ATPase)	Apal_06890 (ABC-type transport system, permease and ATPase)	Abra_05620 (ABC-type transport system, permease and ATPase)
Aocu_09530 (hypothetical protein)	ACL_0847 (hypothetical surface-anchored protein 880663)	Apal_07660 (conserved hypothetical protein)	Abra_08640 (conserved hypothetical protein)
Aocu_09550 (Phosphoglucomutase)	ACL_0849 (phosphoglucomutase / phosphomannomutase 882597)	Apal_07640 (Phosphoglucomutase)	Abra_08620 (Phosphoglucomutase)
Aocu_09560 (Type III pantothenate kinase)	ACL_0850 (Bgv accessory factor (Baf) family protein)	Apal_07630 (Type III pantothenate kinase)	Abra_08610 (Type III pantothenate kinase)
Aocu_09570 (Beta-lactamase-like protein)	ACL_0851 (metallo-beta-lactamase superfamily protein 885007)	Apal_07610 (conserved hypothetical protein, beta-lactamase)	Abra_07040 (Beta-lactamase domain-containing protein)
Aocu_09580 (ABC transporter, ATP-binding protein)	ACL_0853 (ABC-type transport system, ATPase component 885890)	Apal_07600 (ABC-type transport system, ATPase component)	Abra_06950 (ABC-type transport system, ATPase component)
Aocu_09590 (hypothetical protein)	ACL_0854 (hypothetical surface-anchored protein 887425)	Apal_07590 (conserved hypothetical protein)	Abra_06930 (hypothetical protein)
Aocu_09650 (Cro/C1-type transcriptional regulator)	ACL_0445 (membrane-anchored DNA-binding protein, putative 466621)	Apal_07570 (Predicted transcriptional regulator)	Abra_11410 (putative transcriptional regulator)
Aocu_09820 (Glycerophosphoryl diester phosphodiesterase)	ACL_0805 (hypothetical protein 842563)	Apal_06200 (Glycerophosphodiester phosphodiesterase)	Abra_11300 (predicted glycerophosphodiester)
Aocu_09860 (hypothetical protein)	ACL_0865 (hypothetical protein 893876)	Apal_07370 (conserved hypothetical protein)	Abra_09890 (hypothetical protein)
Aocu_09870 (Diguanyltae phosphodiesterase (EAL))	ACL_0866 (hypothetical protein with C-terminal EAL domain)	Apal_07360 (predicted diguanylate cyclase)	Abra_09900 (predicted diguanylate phosphodiesterase)
Aocu_09880 (Choline/ethanolamine kinase)	ACL_0867 (choline/ethanolamine kinase 897926)	Apal_07350 (Choline/ethanolamine kinase)	Abra_09920 (predicted choline/ethanolamine kinase)
Aocu_09890 (Calcineurin-like Phosphoesterase)	ACL_0868 (predicted phosphoesterase 898797)	Apal_07340 (Predicted phosphoesterase)	Abra_09930 (Predicted phosphoesterase)
Aocu_09900 (Non-canonical purine NTP pyrophosphatase#)	ACL_0869 (putative deoxyribonucleotide triphosphate pyrophosphatase 899203)	Apal_07330 (Nucleoside-triphosphatase)	Abra_09940 (Nucleoside-triphosphatase, probable truncated)
Aocu_09910 (CAAX amino terminal protease)	ACL_0870 (integral membrane protein 899913)	Apal_07320 (conserved hypothetical protein, abortive)	Abra_09960 (Abortive infection family protein)
Aocu_09920 (Ankyrin repeat-containing protein)	ACL_0871 (ankyrin repeats containing protein 901157)	Apal_07310 (Ankyrin repeats containing protein)	Abra_09970 (Ankyrin repeats containing protein)
Aocu_10000 (3-Dehydroquinate dehydratase)	ACL_0879 (3-dehydroquinate dehydratase 908660)	Apal_07230 (3-dehydroquinate dehydratase)	Abra_10040 (3-dehydroquinate dehydratase)
Aocu_10010 (Shikimate kinase)	ACL_0880 (shikimate kinase 909082)	Apal_07220 (Shikimate kinase)	Abra_10050 (Shikimate kinase)
Aocu_10030 (DNA mismatch repair protein MutL)	ACL_0882 (DNA mismatch repair protein 910417)	Apal_07200 (DNA mismatch repair protein MutL)	Abra_10070 (DNA mismatch repair protein MutL)
Aocu_10040 (DNA mismatch repair protein MutS)	ACL_0883 (DNA mismatch repair protein 912137)	Apal_07190 (DNA mismatch repair protein MutS)	Abra_10080 (DNA mismatch repair protein MutS)
Aocu_10050 (hypothetical protein)	ACL_0884 (hypothetical surface-anchored protein 914678)	Apal_07180 (Hypothetical protein)	Abra_10090 (Hypothetical protein)
Aocu_10090 (ABC transporter, permease/ATP-binding protein)	ACL_0888 (ABC-type transport system, permease and ATPase)	Apal_11760 (ABC-type transport system, permease and ATPase)	Abra_11590 (ABC transporter, permease and ATPase components)
Aocu_10100 (ABC transporter, ATP-binding/permease protein)	ACL_0889 (ABC-type transport system, permease and ATPase)	Apal_11770 (ABC-type transport system, permease and ATPase)	Abra_11600 (ABC transporter, permease and ATPase)
Aocu_10180 (DNA polymerase III alpha subunit)	ACL_0893 (DNA polymerase III, epsilon subunit 925974)	Apal_07090 (DNA polymerase III, epsilon subunit)	Abra_10180 (DNA polymerase III, epsilon subunit)
Aocu_10200 (Beta-lactamase-like protein)	ACL_0895 (competence protein, comEC-related 927666)	Apal_07060 (Competence protein, comEC-related)	Abra_10200 (DNA internalization-related competence protein)
Aocu_10210 (Late competence protein ComEA)	ACL_0896 (competence protein, comEA 929620)	Apal_07050 (Competence protein ComEA)	Abra_10210 (Helix-hairpin-helix repeat-containing competence)
Aocu_10230 (Ribosomal silencing factor RsfS)	ACL_0897 (hypothetical protein 930181)	Apal_07030 (Iojap-like protein)	Abra_10230 (Uncharacterized homolog of plant Iojap protein)
Aocu_10250 (GTP-binding protein)	ACL_0899 (GTP-binding protein 931047)	Apal_07000 (GTP-binding protein, putative fragment)	Abra_10250 (putative ribosome biogenesis GTPase YqeH)
Aocu_10280 (hypothetical protein of unknown function DUF45)	ACL_0902 (conserved hypothetical protein 933132)	Apal_06970 (conserved hypothetical protein (DUF45))	Abra_10280 (conserved hypothetical protein (DUF45))
Aocu_10300 (hypothetical protein, uncharacterised UPF0473)	ACL_0904 (hypothetical protein 934302)	Apal_06930 (conserved hypothetical protein (DUF1292))	Abra_10320 (hypothetical protein (DUF1292))
Aocu_10330 (Acetyltransferase, GNAT family)	ACL_0409 (predicted acetyltransferase, GNAT family 429431)	Apal_09980 (Acetyltransferase, GNAT family)	Abra_08990 (predicted acetyltransferase)
Aocu_10340 (Phosphatidic acid phosphatase type)	ACL_0408 (putative membrane-associated phosphatase 428554)	Apal_09990 (Membrane-associated phospholipid phosphatase)	Abra_10350 (Membrane-associated phospholipid phosphatase)
Aocu_10350 (Patatin/Phospholipase A2-related protein#)	ACL_0407 (putative patatin-like protein 427575)	Apal_02610 (Phospholipase, patatin domain)	Abra_10360 (Putative patatin-like protein)
Aocu_10370 (Ribonuclease R)	ACL_0405 (3'-5' exoribonuclease, RNase R/RNase II family)	Apal_10010 (Ribonuclease R)	Abra_10380 (Ribonuclease R)
Aocu_10390 (Methylglyoxal synthase#)	ACL_0403 (methylglyoxal synthase 423885)	Apal_09840 (Methylglyoxal synthase)	Abra_14180 (Methylglyoxal synthase)
Aocu_10450 (Glycine cleavage system H protein)	ACL_0397 (glycine cleavage system, H protein 417200)	Apal_06520 (Glycine cleavage system H protein)	Abra_00370 (Glycine cleavage system H protein)
Aocu_10570 (DNA topoisomerase 4 subunit A)	ACL_0380 (DNA topoisomerase IV, subunit A 398588)	Apal_10090 (DNA topoisomerase IV, subunit A)	Abra_08820 (DNA topoisomerase IV, A subunit)
Aocu_10580 (DNA topoisomerase 4 subunit B)	ACL_0379 (DNA topoisomerase IV, subunit B 396636)	Apal_10100 (DNA topoisomerase IV, subunit B)	Abra_08810 (DNA topoisomerase IV, subunit B)
Aocu_10590 (Aldo/keto reductase)	ACL_0378 (aldo/keto reductase family protein 395694)	Apal_05070 (Aldo/keto reductase family protein)	Abra_08370 (Aldo/keto reductase family protein)
Aocu_10600 (Aminopeptidase A)	ACL_0377 (glutamyl aminopeptidase, M42 family 394636)	Apal_05060 (Glutamyl aminopeptidase, M42 family)	Abra_08360 (Glutamyl aminopeptidase, M42 family)
Aocu_10610 (tRNA (guanine-N(7)-)-methyltransferase)	ACL_0376 (methyltransferase, S-adenosylmethionine-dependent 394035)	Apal_05050 (tRNA (guanine-N(7)-)-methyltransferase)	Abra_08350 (tRNA (guanine-N(7)-)-methyltransferase)
Aocu_10620 (hypothetical protein with unknown function)	ACL_0375 (integral membrane protein 393152)	Apal_05040 (conserved hypothetical protein (DUF368))	Abra_08340 (Integral membrane protein)
Aocu_10630 (Phosphotransferase system PTS, HPr histidine)	ACL_0374 (phosphotransferase system, phosphocarrier protein 392883)	Apal_05030 (Phosphotransferase system, phosphocarrier)	Abra_08330 (phosphocarrier protein (histidine)
Aocu_10650 (Undecaprenyl-diphosphatase UppP)	ACL_0372 (undecaprenyl pyrophosphate phosphatase 391582)	Apal_05010 (Undecaprenyl-diphosphatase (Bacitracin)	Abra_08310 (Undecaprenyl-diphosphatase (Bacitracin)
Aocu_10660 (S-adenosylmethionine:tRNA)	ACL_0371 (S-adenosylmethionine)	Apal_05000 (tRNA ribosyltransferase-isomerase (Queuosine)	Abra_08300 (S-adenosylmethionine:tRNA-ribosyltransferase-isomerase)
Aocu_10740 (putative branched-chain amino acid ABC)	ACL_0390 (ABC-type transport system, permease component 409850)	Apal_08540 (Branched-chain amino acid ABC transporter,)	Abra_07010 (predicted ABC-type transport system, permease)
Aocu_10750 (putative branched-chain amino acid ABC)	ACL_0389 (ABC-type transport system, permease component 408708)	Apal_08530 (ABC-type transport system, permease component)	Abra_07000 (Nucleoside ABC transporter membrane protein)
Aocu_10770 (Basic membrane lipoprotein)	ACL_0387 (hypothetical surface-anchored protein 406012)	Apal_08510 (predicted basic membrane lipoprotein)	Abra_06980 (similar to membrane lipoprotein TmpC)
Aocu_10780 (hypothetical protein with unknown function)	ACL_0361 (hypothetical membrane-anchored protein 380087)	Apal_04910 (conserved hypothetical protein (UPF0283))	Abra_09100 (conserved hypothetical protein (UPF0283))
Aocu_10790 (Protein RadC)	ACL_0360 (DNA repair protein 379405)	Apal_04890 (DNA repair protein RadC)	Abra_09110 (RadC protein)
Aocu_10820 (putative ATPase involved in chromosome)	ACL_0357 (hypothetical ATP-binding protein 376372)	Apal_04880 (putative ATPase involved in chromosome)	Abra_06490 (putative ATPase involved in chromosome)
Aocu_10830 (ABC transporter, permease protein)	ACL_0356 (ABC-type transport system, permease component 375058)	Apal_04870 (ABC-type transport system, permease component)	Abra_06480 (ABC-type transport system, permease component)
Aocu_10840 (ABC transporter, ATP-binding protein)	ACL_0355 (ABC-type transport system, ATPase component 374166)	Apal_04860 (ABC-type transport system, ATPase component)	Abra_06470 (ABC-type transport system, ATPase component)
Aocu_10910 (Putative helix-turn-helix protein,)	ACL_0348 (putative helix-turn-helix protein, YlxM/p13-like protein 363917)	Apal_04770 (conserved hypothetical protein)	Abra_06380 (conserved hypothetical protein)
Aocu_10930 (Thiol peroxidase family protein)	ACL_0346 (peroxiredoxin family protein 362361)	Apal_04750 (similar to peroxiredoxin)	Abra_06360 (Peroxiredoxin family protein)
Aocu_10940 (Peptidase U32 family protein)	ACL_0345 (peptidase U32 family protein 361103)	Apal_06960 (Peptidase U32 family protein)	Abra_10290 (Peptidase U32 family protein)
Aocu_10950 (Peptidase U32 family protein)	ACL_0344 (peptidase U32 family protein 360241)	Apal_06950 (Peptidase U32 family protein)	Abra_10300 (Peptidase U32 family protein)
Aocu_10970 (ABC-type transport system, ATPase component)	ACL_0341 (ABC-type transport system, ATPase component 355717)	Apal_13830 (putative ABC transporter-like, ATP-binding)	Abra_11850 (ABC transporter, ATP-binding protein)
Aocu_10990 (Ribonuclease HII)	ACL_0338 (ribonuclease HII 350249)	Apal_04720 (Ribonuclease HII (RNase HII))	Abra_06330 (Ribonuclease HII)
Aocu_11010 (Cell division protein FtsK)	ACL_0336 (FtsK/SpoIIIE family protein 347555)	Apal_04700 (Cell division asociated protein, FtsK/SpoIIIE)	Abra_06300 (DNA translocase FtsK)
Aocu_11030 (HAD-superfamily hydrolase, subfamily IIB)	ACL_0334 (NAD superfamily protein, hydrolase 3 type)	Apal_04680 (similar to NAD superfamily protein, hydrolase 3)	Abra_06280 (HAD-superfamily hydrolase, subfamily IIB)
Aocu_11090 (Transmembrane protein LemA)	ACL_0329 (hypothetical membrane-anchored protein, LemA-like protein 339706)	Apal_04610 (hypothetical protein)	Abra_06200 (transmembrane protein LemA)
Aocu_11110 (HD domain-containing protein)	ACL_0327 (hypothetical membrane protein 336940)	Apal_04590 (conserved hypothetical protein)	Abra_06170 (conserved hypothetical protein)
Aocu_11120 (Putative phosphatidylglycerophosphatase A PgpA)	ACL_0326 (phosphatidylglycerophosphatase A 336358)	Apal_04580 (Phosphatidylglycerophosphatase A)	Abra_06160 (Phosphatidylglycerophosphatase A)
Aocu_11130 (Methionyl-tRNA formyltransferase)	ACL_0325 (methionyl-tRNA formyltransferase 335451)	Apal_04570 (Methionyl-tRNA formyltransferase)	Abra_06150 (Methionyl-tRNA formyltransferase)
Aocu_11170 (Ribosomal protein L7Ae/L30e/S12e/Gadd45)	ACL_0319 (hypothetical protein 327919)	Apal_04530 (Ribosomal protein L7A family protein)	Abra_06080 (Ribosomal protein L7Ae/L30e/S12e/Gadd45)
Aocu_11200 (Ribosome maturation factor RimP)	ACL_0316 (hypothetical protein 326118)	Apal_04500 (conserved hypothetical protein (UPF0090))	Abra_06050 (Ribosome maturation factor RimP)
Aocu_11210 (Phosphopantetheine adenylyltransferase)	ACL_0315 (pantetheine-phosphate adenylyltransferase 325421)	Apal_04480 (Phosphopantetheine adenylyltransferase)	Abra_05990 (Phosphopantetheine adenylyltransferase)
Aocu_11250 (Exonuclease)	ACL_0307 (exonuclease domain protein 316662)	Apal_06880 (conserved hypothetical protein)	Abra_05950 (Exonuclease domain protein)
Aocu_11290 (Fibronectin-binding protein FbpA#)	ACL_0303 (fibronectin-binding protein A 312344)	Apal_09880 (Fibronectin-binding protein A)	Abra_05910 (Fibronectin-binding protein A)
Aocu_11330 (Sigma 54 modulation protein / S30EA ribosomal)	ACL_0300 (ribosome-associated protein, YfiA family 310400)	Apal_04410 (Ribosome-associated factor Y)	Abra_05870 (Ribosome-associated protein Y)
Aocu_11410 (Predicted nucleic acid binding protein, YitL)	ACL_0295 (conserved hypothetical protein 304481)	Apal_04230 (Predicted nucleic acid binding protein, YitL)	Abra_05720 (Predicted nucleic acid binding protein, YitL)
Aocu_11440 (Peptidase M50)	ACL_0291 (hypothetical membrane protein 301177)	Apal_04160 (conserved hypothetical protein)	Abra_05570 (predicted peptidase (M50))
Aocu_11460 (Putative phosphatidylglycerophosphatase PgpA)	ACL_0288 (phosphatidylglycerophosphatase A 299539)	Apal_03980 (Phosphatidylglycerophosphatase A)	Abra_09720 (Phosphatidylglycerophosphatase A)
Aocu_11470 (hypothetical protein, uncharacterised UPF0374)	ACL_0287 (hypothetical protein 298958)	Apal_04140 (conserved hypothetical protein (DUF402))	Abra_05510 (conserved hypothetical protein (UPF0374))
Aocu_11690 (Pectin lyase#)	ACL_0041 (hypothetical surface-anchored protein 48492)	Apal_00650 (predicted endonuclease)	Abra_14800 (Endonuclase I domain protein)
Aocu_11760 (Glucosamine-6-phosphate deaminase)	ACL_0284 (glucosamine-6-phosphate deaminase 295843)	Apal_05230 (Glucosamine-6-phosphate deaminase NagB)	Abra_03990 (Glucosamine-6-phosphate deaminase 1)
Aocu_12070 (Thiamin pyrophosphokinase)	ACL_0254 (thiamine pyrophosphokinase 254104)	Apal_04090 (Thiamine pyrophosphokinase)	Abra_05200 (Thiamine pyrophosphokinase)
Aocu_12080 (Ribulose-5-phosphate 3-epimerase)	ACL_0253 (ribulose-phosphate 3-epimerase 253469)	Apal_04080 (Ribulose-phosphate 3-epimerase)	Abra_05190 (Ribulose-phosphate 3-epimerase)
Aocu_12100 (Ribosomal RNA large subunit methyltransferase N)	ACL_0251 (Fe-S-cluster redox enzyme, radical SAM superfamily)	Apal_04060 (Ribosomal RNA large subunit methyltransferase N)	Abra_05170 (Ribosomal RNA large subunit methyltransferase N)
Aocu_12150 (hypothetical protein)	ACL_0246 (integral membrane protein 241647)	Apal_04010 (conserved hypothetical protein (DUF1189))	Abra_05110 (conserved hypothetical protein (DUF1189))
Aocu_12160 (conserved hypothetical protein CHP01212)	ACL_0245 (Fe-S oxidoreductase, radical SAM superfamily 240630)	Apal_04000 (conserved hypothetical protein)	Abra_05100 (Fe-S oxidoreductase, radical SAM superfamily)
Aocu_12170 (SAM-dependent methyltransferase)	ACL_0244 (methyltransferase 240128)	Apal_03990 (Methyltransferase)	Abra_05090 (Putative rRNA methylase)
Aocu_12200 (Bifunctional aldehyde/alcohol dehydrogenase)	ACL_0177 (bifunctional protein)	Apal_06500 (Alcohol dehydrogenase, iron-containing)	Abra_10500 (Aldehyde-alcohol dehydrogenase 2)
Aocu_12240 (NADPH-dependent FMN reductase-like protein)	ACL_0238 (NAD(P)H-dependent FMN reductase 234517)	Apal_03620 (NADPH-dependent FMN reductase)	Abra_14500 (NADPH-dependent FMN reductase)
Aocu_12250 (Aminopeptidase II)	ACL_0237 (aminopeptidase T family 233183)	Apal_03730 (Aminopeptidase, T family)	Abra_04490 (Aminopeptidase T family)
Aocu_12270 (Flavodoxin)	ACL_0235 (flavodoxin 229755)	Apal_11900 (Flavodoxin)	Abra_01990 (predicted flavodoxin)
Aocu_12280 (hypothetical protein)	ACL_0234 (ABC-type transport system, lipoprotein 227633)	Apal_11910 (ABC-type transport system, lipoprotein)	Abra_12820 (ABC-type transport system, lipoprotein)
Aocu_12290 (ABC transporter, ATP-binding/permease protein)	ACL_0233 (ABC-type transport system, permease and ATPse)	Apal_11920 (ABC-type transport system, permease and ATPse)	Abra_12830 (ABC transporter, permease and ATPse components)
Aocu_12300 (ABC transporter, ATP-binding/permease protein)	ACL_0232 (ABC-type transport system, permease and ATPse)	Apal_11930 (ABC-type transport system, permease and ATPse)	Abra_12840 (ABC-type transporter, permease and ATPase)
Aocu_12320 (Endonuclease III)	ACL_0230 (endonuclease III 221679)	Apal_11950 (Endonuclease III)	Abra_03570 (Endonuclease III)
Aocu_12370 (FAD-dependent pyridine nucleotide-disulphide)	ACL_1024 (conserved predicted flavoprotein 1049072)	Apal_10260 (conserved hypothetical protein)	Abra_11630 (Conserved hypothetical protein)
Aocu_12390 (Spermidine/Putrescine ABC transporter, permease)	ACL_1285 (ABC-type transport system, permease component 1343155)	Apal_10820 (putative ABC-type spermidine/putescine transport)	Abra_13390 (Spermidine/putrescine-binding periplasmic)
Aocu_12400 (Spermidine/Putrescine ABC transporter, permease)	ACL_1284 (ABC-type transport system, permease component 1342319)	Apal_10830 (ABC-type spermidine/putrescine transport system,)	Abra_13400 (Spermidine/putrescine transport system permease)
Aocu_12410 (Spermidine/Putrescine ABC transport, ATP-binding)	ACL_1283 (ABC-type transport system, ATPase component 1341226)	Apal_10840 (putative spermidine/putrescine ABC transporter)	Abra_13410 (ABC-type transport system, ATPase component)
Aocu_12440 (hypothetical protein of unknown function DUF939)	ACL_0222 (conserved membrane-anchored protein 213467)	Apal_04150 (conserved hypothetical protein (DUF939))	Abra_05520 (putative membrane spanning protein)
Aocu_12450 (Chorismate synthase)	ACL_0221 (chorismate synthase 212484)	Apal_12080 (Chorismate synthase)	Abra_03520 (Chorismate synthase)
Aocu_12460 (Shikimate 5-dehydrogenase I alpha)	ACL_0220 (shikimate 5-dehydrogenase 211709)	Apal_12090 (Shikimate 5-dehydrogenase)	Abra_03510 (Shikimate dehydrogenase)
Aocu_12470 (Chorismate mutase)	ACL_0219 (chorismate mutase 211458)	Apal_12100 (hypothetical protein)	Abra_03500 (conserved hypothetical protein)
Aocu_12480 (3-phosphoshikimate 1-carboxyvinyltransferase)	ACL_0218 (3-phosphoshikimate 1-carboxyvinyltransferase 210205)	Apal_12160 (DAHP synthase/ 3-phosphoshikimate)	Abra_03490 (DAHP synthase/ 3-phosphoshikimate)
Aocu_12490 (3-dehydroquinate synthase)	ACL_0217 (3-dehydroquinate synthase 209220)	Apal_12170 (3-dehydroquinate synthase)	Abra_03480 (3-dehydroquinate synthase)
Aocu_12500 (Prephenate dehydrogenase)	ACL_0216 (prephenate dehydrogenase 208406)	Apal_12180 (Prephenate dehydrogenase)	Abra_03470 (Prephenate dehydrogenase)
Aocu_12510 (3-deoxy-7-phosphoheptulonate synthase)	ACL_0215 (DAHP synthase 207387)	Apal_12190 (DAHP synthase)	Abra_03460 (DAHP)
Aocu_12540 (Ribosomal RNA large subunit methyltransferase H)	ACL_0212 (conserved hypothetical protein 205145)	Apal_12230 (Ribosomal RNA large subunit methyltransferase H)	Abra_03420 (Ribosomal RNA large subunit methyltransferase H)
Aocu_12550 (Beta-lactamase-like protein)	ACL_0211 (metal-dependent hydrolase, beta-lactamase family 204378)	Apal_12240 (Metal-dependent hydrolase, beta-lactamase)	Abra_03410 ((Metallo-beta-lactamase domain protein))
Aocu_12560 (hypothetical protein)	ACL_0210 (hypothetical surface-anchored protein 200997)	Apal_12250 (conserved hypothetical protein)	Abra_03400 (conserved hypothetical protein)
Aocu_12590 (Translational regulator Impact)	ACL_0207 (conserved hypothetical protein 198112)	Apal_12300 (Ribosomal protein S5 domain 2-type fold)	Abra_03310 (conserved hypothetical protein)
Aocu_12610 (Uracil phosphoribosyltransferase)	ACL_0206 (uracil phosphoribosyltransferase 197288)	Apal_12420 (Uracil phosphoribosyltransferase)	Abra_03290 (Uracil phosphoribosyltransferase (UMP)
Aocu_12620 (Ribose 5-phosphate isomerase B)	ACL_0205 (sugar-phosphate isomerase, RpiB/LacA/LacB family 196844)	Apal_12430 (Ribose 5-phosphate isomerase B)	Abra_03280 (Ribose 5-phosphate isomerase)
Aocu_12630 (GTP-binding protein TypA)	ACL_0204 (translational GTPase, TypA/BipA type 194960)	Apal_12460 (Translational GTPase, TypA/BipA type)	Abra_03270 (GTP-binding protein TypA)
Aocu_12650 (Protein-(glutamine-N5) methyltransferase PrmC)	ACL_0202 (SAM-dependent methyltransferase, HemK family 193499)	Apal_12480 (Protein-(Glutamine-N5) methyltransferase,)	Abra_03220 (methyltransferase)
Aocu_12740 (Competence/damage-inducible protein CinA#)	ACL_0192 (competence/damage-inducible protein cinA 185230)	Apal_12580 (competence-damage inducible protein, fragment)	Abra_03150 (hypothetical protein, CinA-like protein)
Aocu_12830 (Acetyltransferase, GNAT family)	ACL_0173 (acetyltransferase, GNAT family 162743)	Apal_02800 (Predicted acetyltransferase)	Abra_1318 (Predicted acetyltransferase)
Aocu_12880 (Ribosomal RNA small subunit methyltransferase C)	ACL_0170 (ribosomal RNA small subunit methyltransferase C)	Apal_12740 (16S rRNA m(2)G 1207 methyltransferase)	Abra_03050 (16S RNA G1207 methylase RsmC)
Aocu_12930 (Glyoxalase/fosfomycin resistance/dioxygenase)	ACL_0164 (glyoxalase/bleomycin resistance protein/dioxygenase -related protein 149661)	Apal_12800 (Glyoxalase/bleomycin resistance)	Abra_05000 (predicted glyoxalase/bleomycin resistance)
Aocu_12960 (hypothetical protein)	ACL_0159 (putative extracellular nuclease, surface-anchored 143091)	Apal_08940 (hypothetical protein)	Abra_14910 (putative extracellular nuclease,)
Aocu_13000 (Endonuclease I)	ACL_0154 (surface-anchored extracellular endonuclease 1 putative 136140)	Apal_00640 (similar to surface-anchored extracellular)	Abra_04100 (hypothetical protein)
Aocu_13090 (RNA polymerase sigma factor)	ACL_0147 (RNA polymerase sigma-70 factor, ECF subfamily)	Apal_12840 (RNA polymerase sigma-70 factor, ECF subfamily)	Abra_02960 (RNA polymerase sigma-70 factor, ECF subfamily)
Aocu_13120 (Mini-ribonuclease 3)	ACL_0144 (hypothetical protein 129054)	Apal_12870 (conserved hypothetical protein)	Abra_02930 (Ribonuclease III)
Aocu_13150 (hypothetical protein)	ACL_0140 (hypothetical surface-anchored protein 122682)	Apal_12890 (conserved hypothetical protein)	Abra_02900 (Hypothetical surface-anchored protein, contains)
Aocu_13210 (hypothetical protein of unknown function)	ACL_0133 (integral membrane protein 116690)	Apal_13060 (conserved hypothetical protein)	Abra_02780 (conserved hypothetical protein, protein of)
Aocu_13240 (N-6 adenine-specific DNA methylase)	ACL_0129 (methyltransferase 110432)	Apal_13090 (Methyltransferase)	Abra_02740 (Methyltransferase, small domain protein)
Aocu_13310 (Thioredoxin)	ACL_0122 (thioredoxin 105016)	Apal_13170 (Thioredoxin)	Abra_02660 (Thioredoxin family protein)
Aocu_13320 (Thioredoxin reductase)	ACL_0121 (thioredoxin reductase 104147)	Apal_13180 (Thioredoxin reductase)	Abra_02650 (Thioredoxin reductase)
Aocu_13390 (Endonuclease I)	ACL_0117 (surface-anchored extracellular endonuclease, putative 99217)	Apal_13200 (Surface-anchored extracellular endonuclease,)	Abra_0561 (Endonuclase I family protein)
Aocu_13720 (Transcriptional regulator, MarR-type)	ACL_0084 (transcriptional regulator, MarR family 81696)	Apal_13530 (Transcriptional regulator, MarR family)	Abra_02310 (Transcriptional regulator, MarR family)
Aocu_13730 (DAK1/DegV-like superfamily protein)	ACL_0083 (degV family protein 80836)	Apal_13540 (DegV family protein)	Abra_02300 (conserved hypothetical protein, DegV family)
Aocu_13740 (2-hydroxy-3-oxopropionate reductase)	ACL_0082 (3-hydroxyisobutyrate dehydrogenase 79873)	Apal_13550 (3-hydroxyisobutyrate dehydrogenase)	Abra_09600 (2-hydroxy-3-oxopropionate reductase)
Aocu_13810 (Transketolase)	ACL_0062 (transketolase 68248)	Apal_13610 (Transketolase)	Abra_02250 (Transketolase)
Aocu_13860 (Heptaprenyl diphosphate synthase component I)	ACL_0056 (conserved integral membrane protein 65347)	Apal_13690 (Heptaprenyl diphosphate synthase component I)	Abra_02150 (Predicted heptaprenyl diphosphate synthase,)
Aocu_13880 (Thiamine biosynthesis lipoprotein ApbE)	ACL_0054 (thiamine biosynthesis lipoprotein 63791)	Apal_13710 (Thiamine biosynthesis lipoprotein)	Abra_02130 (Membrane-associated lipoprotein involved in)
Aocu_13890 (hypothetical protein)	ACL_0053 (integral membrane protein 63209)	Apal_13720 (putative electron transport complex, RnfABCDGE)	Abra_02100 (Electron transport complex, RnfABCDGE type, A)
Aocu_13900 (hypothetical protein)	ACL_0052 (NADH oxidoreductase complex RnfABCDGE type, E)	Apal_13730 (Electron transport complex, RnfABCDGE type, E)	Abra_02090 (NADH dehydrogenase (Ubiquinone), RnfE subunit)
Aocu_13920 (hypothetical protein)	ACL_0050 (hypothetical surface-anchored protein 60784)	Apal_13750 (conserved hypothetical protein)	Abra_02070 (NADH:ubiquinone oxidoreductase, subunit G)
Aocu_13930 (Electron transport complex protein RnfD)	ACL_0049 (NADH oxidoreductase complex RnfABCDGE type, D)	Apal_13760 (NADH oxidoreductase complex RnfABCDGE type, D)	Abra_02060 (NADH oxidoreductase complex RnfABCDGE type, D)
Aocu_13940 (Electron transport complex protein RnfC)	ACL_0048 (NADH oxidoreductase complex RnfABCDGE type, C)	Apal_13770 (NADH oxidoreductase complex RnfABCDGE type, C)	Abra_02050 (NADH oxidoreductase complex RnfABCDGE type, C)
Aocu_14090 (Probable transcriptional regulatory protein)	ACL_0044 (conserved hypothetical protein 55383)	Apal_13790 (conserved hypothetical protein)	Abra_02020 (conserved hypothetical protein, UPF0082 protein)
Aocu_14130 (Bifunctional protein FolD,)	ACL_0033 (methylenetetrahydrofolate dehydrogenase (NADP+) 38669)	Apal_13850 (Bifunctional protein FolD)	Abra_01970 (Bifunctional protein FolD)
Aocu_14140 (Formate--tetrahydrofolate ligase)	ACL_0032 (formyltetrahydrofolate synthetase 37086)	Apal_13860 (Formate--tetrahydrofolate ligase)	Abra_01960 (Formate-tetrahydrofolate ligase)
Aocu_14150 (hypothetical protein, uncharacterised UPF0246)	ACL_0031 (conserved hypothetical protein 36292)	Apal_08600 (conserved hypothetical protein (DUF328))	Abra_09840 (conserved hypothetical protein (DUF328))
Aocu_14160 (Amino acid ABC transporter, ATP-binding protein)	ACL_0651 (ABC-type transport system, ATP-binding component 678126)	Apal_03910 (Amino acid ABC transport, ATP-binding protein)	Abra_09560 (amino acid ABC transporter, ATPase)
Aocu_14190 (Pyruvate formate-lyase activating enzyme)	ACL_0029 (pyruvate formate lyase activating enzyme 34621)	Apal_13880 (Pyruvate formate lyase activating enzyme)	Abra_01860 (Pyruvate formate lyase activating enzyme)
Aocu_14200 (Pyruvate formate-lyase)	ACL_0028 (pyruvate formate lyase 32364)	Apal_13890 (Pyruvate formate lyase)	Abra_01850 (pyruvate formate lyase)
Aocu_14230 (Cardiolipin synthetase)	ACL_0025 (phosphatidylserine/phosphatidylglycerophosphate synthase 29333)	Apal_10640 (putative cardiolipin synthase)	Abra_09850 (putative cardiolipin synthase)
Aocu_14290 (Pyridoxal phosphate-dependent transferase)	ACL_0022 (aromatic-amino-acid transaminase 27232)	Apal_01000 (Aromatic-amino-acid transaminase)	Abra_12640 (Aromatic-amino-acid transaminase)
Aocu_14320 (Transcription-repair-coupling factor)	ACL_0020 (transcription-repair coupling factor (superfamily II helicase))	Apal_00990 (Transcription-repair coupling factor)	Abra_00180 (Transcription-repair coupling factor)
Aocu_14340 (Ribose-phosphate pyrophosphokinase)	ACL_0018 (ribose-phosphate pyrophosphokinase 20972)	Apal_00970 (Ribose-phosphate pyrophosphokinase)	Abra_00160 (Ribose-phosphate pyrophosphokinase (RPPK))
Aocu_14370 (Ribonuclease)	ACL_0015 (primase-like protein 18966)	Apal_00940 (Ribonuclease M5)	Abra_00130 (Primase-like protein)
Aocu_14440 (ABC transporter, permease/ATP-binding protein)	ACL_0008 (ABC-type transport system, ATPase and permease)	Apal_00620 (ABC-type transport system, ATPase and permease)	Abra_04330 (putative carbohydrate ABC)
Aocu_14460 (hypothetical protein)	ACL_1394 (hypothetical protein 1454415)	Apal_14020 (conserved hypothetical protein)	Abra_16420 (hypothetical protein)
Aocu_14540 (MgtC/SapB/SrpB transporter family protein)	ACL_1404 (integral membrane protein 1464390)	Apal_14140 (MgtC/SapB family transporter)	Abra_16530 (predicted MgtC/SapB transporter)
Aocu_14560 (Phosphoesterase)	ACL_1406 (DHH domain protein 1465908)	Apal_14170 (Phosphoesterase, DHHA1)	Abra_16560 (Phosphoesterase RecJ domain protein)
Aocu_14570 (Staphylococcal-like nuclease, SNase-like)	ACL_1407 (hypothetical surface-anchored protein 1466996)	Apal_14180 (conserved hypothetical protein)	Abra_16580 (conserved hypothetical protein)
Aocu_14590 (hypothetical protein)	ACL_1409 (hypothetical surface-anchored protein 1469362)	Apal_14190 (Hypothetical protein)	Abra_16910 (conserved hypothetical protein)
Aocu_14660 (hypothetical protein)	ACL_1429 (hypothetical surface-anchored protein 1493174)	Apal_14370 (conserved hypothetical protein)	Abra_17000 (conserved hypothetical protein)
Aocu_14680 (Single-stranded nucleic acid binding R3H domain)	ACL_1430 (single-stranded nucleic acid binding protein 1494198)	Apal_14380 (Single-stranded nucleic acid binding R3H domain)	Abra_17010 (Single-stranded nucleic acid binding R3H domain)

## Sheet: uniquePhytoplasma
'Ca. P. mali' strain AT	'Ca. P. australiense' strain PA	'Ca. P. australiense' strain SLY	'Ca. P. asteris' strain OY-M	'Ca. P. asteris' strain AY-WB
ATP_00093 (conserved hypothetical protein)	PA_0619 (conserved hypothetical protein)	SLY_0428 (conserved hypothetical protein)	PAM_622 (conserved hypothetical protein)	AYWB_113 (conserved hypothetical protein)
ATP_00098 (conserved hypothetical protein)	PA_0533 (conserved hypothetical protein)	SLY_0326 (conserved hypothetical protein)	PAM_595 (conserved hypothetical protein)	AYWB_132 (conserved hypothetical protein)
ATP_00104 (Malate (citrate)/Na+ symporter)	PA_0768 (Malate (citrate)/Na+ symporter)	SLY_0674 (Malate (citrate)/Na+ symporter)	PAM_720 (Malate (citrate)/Na+ symporter)	AYWB_052 (Malate (citrate)/Na+ symporter)
ATP_00144 (conserved hypothetical protein)	PA_0475 (conserved hypothetical protein)	SLY_0258 (conserved hypothetical protein)	PAM_606 (conserved hypothetical protein)	AYWB_141 (conserved hypothetical protein)
ATP_00189 (conserved hypothetical protein)	PA_0276 (conserved hypothetical protein)	SLY_0148 (conserved hypothetical protein)	PAM_519 (conserved hypothetical protein)	AYWB_402 (conserved hypothetical protein)
ATP_00280 (conserved hypothetical protein)	PA_0177 (conserved hypothetical protein)	SLY_0741 (conserved hypothetical protein)	PAM_177 (conserved hypothetical protein)	AYWB_543 (conserved hypothetical protein)
ATP_00382 (AAA+ ATPase)	PA_0136 (AAA+ ATPase)	SLY_0871 (AAA+ ATPase)	PAM_658 (AAA+ ATPase)	AYWB_096 (AAA+ ATPase)
ATP_00397 (DNA-dependent RNA polymerase sigma subunits)	PA_0409 (DNA-dependent RNA polymerase sigma subunits)	SLY_1027 (DNA-dependent RNA polymerase sigma subunits)	PAM_323 (DNA-dependent RNA polymerase sigma subunits)	AYWB_380 (DNA-dependent RNA polymerase sigma subunits)
ATP_00402 (conserved hypothetical protein, phage-related)	PA_0328 (conserved hypothetical protein, phage-related)	SLY_0997 (conserved hypothetical protein, phage-related)	PAM_345 (conserved hypothetical protein, phage-related)	AYWB_223 (conserved hypothetical protein, phage-related)
ATP_00403 (Thymidylate kinase)	PA_0365 (Thymidylate kinase)	SLY_0629 (Thymidylate kinase)	PAM_344 (Thymidylate kinase)	AYWB_222 (Thymidylate kinase)
ATP_00404 (conserved hypothetical protein)	PA_0410 (conserved hypothetical protein)	SLY_0067 (conserved hypothetical protein)	PAM_562 (conserved hypothetical protein)	AYWB_376 (conserved hypothetical protein)
ATP_00450 (NAD+-dependent malic enzyme)	PA_0769 (NAD+-dependent malate dehydrogenase)	SLY_0675 (NAD+-dependent malate dehydrogenase)	PAM_721 (NAD+-dependent malate dehydrogenase)	AYWB_051 (NAD+-dependent malate dehydrogenase)
ATP_00452 (conserved hypothetical protein)	PA_0538 (conserved hypothetical protein)	SLY_0332 (conserved hypothetical protein)	PAM_308 (conserved hypothetical protein)	AYWB_413 (conserved hypothetical protein)
ATP_00462 (conserved hypothetical protein)	PA_0528 (conserved hypothetical protein)	SLY_0319 (conserved hypothetical protein)	PAM_518 (conserved hypothetical protein)	AYWB_032 (conserved hypothetical protein)
